# Supplementary material for: Genomic surveillance of COVID-19 cases in Beijing
Source: Nat Commun. 2020 Oct 30;11:5503. doi: 10.1038/s41467-020-19345-0 (PMC7603498; doi:10.1038/s41467-020-19345-0)
Supplement: Supplementary file 3 — Supplementary Data 1 [file 41467_2020_19345_MOESM3_ESM.xlsx]

## Sheet: Sheet1
Ref. accn.	Position	Gene	Position in gene	Ref. allele	Ref. codon	Ref AA	Position in codon	Position in protein	Alt allele	Alt codon	Alt AA	Mutation type	Count in patients	If possible homoplastic
NC_045512.2	3037	orf1ab	2772	C	TTC	F	3	924	T	TTT	F	synonymous	29	N
NC_045512.2	23403	S	1841	A	GAT	D	2	614	G	GGT	G	missense	26	N
NC_045512.2	14408	orf1ab	14143	C	CCT	P	2	4715	T	CTT	L	missense	25	N
NC_045512.2	8782	orf1ab	8517	C	AGC	S	3	2839	T	AGT	S	synonymous	24	N
NC_045512.2	241	orf1ab	-25	C	-	-	-	-	T	-	-	5'UTR	23	N
NC_045512.2	28144	ORF8	251	T	TTA	L	2	84	C	TCA	S	missense	23	N
NC_045512.2	26144	ORF3a	752	G	GGT	G	2	251	T	GTT	V	missense	11	N
NC_045512.2	28881	N	608	G	AGG	R	2	203	A	AAG	K	missense	11	N
NC_045512.2	28882	N	609	G	AGG	R	3	203	A	AGA	R	synonymous	11	N
NC_045512.2	28883	N	610	G	GGA	G	1	204	C	CGA	R	missense	11	N
NC_045512.2	11083	orf1ab	10818	G	TTG	L	3	3606	T	TTT	F	missense	7	N
NC_045512.2	17373	orf1ab	17108	C	GCC	A	3	5703	T	GCT	A	synonymous	6	N
NC_045512.2	14805	orf1ab	14540	C	TAC	Y	3	4847	T	TAT	Y	synonymous	5	N
NC_045512.2	18512	orf1ab	18247	C	CCT	P	2	6083	T	CTT	L	missense	5	N
NC_045512.2	25563	ORF3a	171	G	CAG	Q	3	57	T	CAT	H	missense	5	N
NC_045512.2	1059	orf1ab	794	C	ACC	T	2	265	T	ATC	I	missense	4	N
NC_045512.2	11458	orf1ab	11193	T	ATT	I	3	3731	A	ATA	I	synonymous	4	N
NC_045512.2	13617	orf1ab	13352	G	AAG	K	3	4451	T	AAT	N	missense	4	N
NC_045512.2	20268	orf1ab	20003	A	TTA	L	3	6668	G	TTG	L	synonymous	4	N
NC_045512.2	25979	ORF3a	587	G	GGA	G	2	196	T	GTA	V	missense	4	N
NC_045512.2	28863	N	590	C	TCA	S	2	197	T	TTA	L	missense	4	N
NC_045512.2	313	orf1ab	48	C	CTC	L	3	16	T	CTT	L	synonymous	4	N
NC_045512.2	1397	orf1ab	1132	G	GTA	V	1	378	A	ATA	I	missense	3	N
NC_045512.2	2229	orf1ab	1964	G	TGT	C	2	655	A	TAT	Y	missense	3	N
NC_045512.2	2416	orf1ab	2151	C	TAC	Y	3	717	T	TAT	Y	synonymous	3	N
NC_045512.2	24950	S	3388	A	ATA	I	1	1130	T	TTA	L	missense	3	N
NC_045512.2	27226	ORF6	25	G	GTT	V	1	9	A	ATT	I	missense	3	N
NC_045512.2	28657	N	384	C	GAC	D	3	128	T	GAT	D	synonymous	3	N
NC_045512.2	28688	N	415	T	TTG	L	1	139	C	CTG	L	synonymous	3	N
NC_045512.2	29742	ORF10	68	G	-	-	-	-	T	-	-	3'UTR	3	N
NC_045512.2	29743	ORF10	69	C	-	-	-	-	T	-	-	3'UTR	3	N
NC_045512.2	9477	orf1ab	9212	T	TTT	F	2	3071	A	TAT	Y	missense	3	N
NC_045512.2	10165	orf1ab	9900	C	TAC	Y	3	3300	T	TAT	Y	synonymous	2	N
NC_045512.2	1094	orf1ab	829	T	TTA	L	1	277	C	CTA	L	synonymous	2	N
NC_045512.2	12478	orf1ab	12213	G	ATG	M	3	4071	T	ATT	I	missense	2	N
NC_045512.2	14322	orf1ab	14057	C	TAC	Y	3	4686	T	TAT	Y	synonymous	2	N
NC_045512.2	15480	orf1ab	15215	C	ACC	T	3	5072	T	ACT	T	synonymous	2	N
NC_045512.2	18060	orf1ab	17795	C	CTC	L	3	5932	T	CTT	L	synonymous	2	N
NC_045512.2	19185	orf1ab	18920	C	TGC	C	3	6307	T	TGT	C	synonymous	2	N
NC_045512.2	19744	orf1ab	19479	T	GAA	E	1	6493	G	GAA	E	synonymous	2	N
NC_045512.2	21146	orf1ab	20881	T	CTT	L	2	6961	C	CCT	P	missense	2	N
NC_045512.2	22151	S	589	A	ATT	I	1	197	G	GTT	V	missense	2	N
NC_045512.2	22713	S	1151	C	CCT	P	2	384	T	CTT	L	missense	2	N
NC_045512.2	23525	S	1963	C	CAT	H	1	655	T	TAT	Y	missense	2	N
NC_045512.2	24034	S	2472	C	AAC	N	3	824	T	AAT	N	synonymous	2	Y
NC_045512.2	24812	S	3250	G	GAT	D	1	1084	T	TAT	Y	missense	2	N
NC_045512.2	25217	S	3655	G	GGT	G	1	1219	T	TGT	C	missense	2	N
NC_045512.2	26530	M	8	A	GAT	D	2	3	G	GGT	G	missense	2	N
NC_045512.2	26729	M	207	T	GCT	A	3	69	C	GCC	A	synonymous	2	N
NC_045512.2	27384	ORF6	183	T	GAT	D	3	61	C	GAC	D	synonymous	2	N
NC_045512.2	28305	N	32	A	AAT	N	2	11	C	ACT	T	missense	2	N
NC_045512.2	28977	N	704	C	TCT	S	2	235	T	TTT	F	missense	2	N
NC_045512.2	29774	ORF10	100	C	-	-	-	-	T	-	-	3'UTR	2	N
NC_045512.2	337	orf1ab	72	C	CGC	R	3	24	T	CGT	R	synonymous	2	N
NC_045512.2	4009	orf1ab	3744	C	TTC	F	3	1248	T	TTT	F	synonymous	2	N
NC_045512.2	9967	orf1ab	9702	C	CTC	L	3	3234	T	CTT	L	synonymous	2	N
NC_045512.2	10097	orf1ab	9832	G	GGT	G	1	3278	A	AGT	S	missense	1	N
NC_045512.2	1009	orf1ab	744	C	AGC	S	3	248	T	AGT	S	synonymous	1	N
NC_045512.2	10238	orf1ab	9973	T	TCT	S	1	3325	A	ACT	T	missense	1	N
NC_045512.2	10491	orf1ab	10226	G	GGT	G	2	3409	T	GTT	V	missense	1	N
NC_045512.2	10571	orf1ab	10306	G	GCT	A	1	3436	T	TCT	S	missense	1	N
NC_045512.2	10582	orf1ab	10317	C	GAC	D	3	3439	T	GAT	D	synonymous	1	N
NC_045512.2	10739	orf1ab	10474	G	GAC	D	1	3492	C	CAC	H	missense	1	N
NC_045512.2	1076	orf1ab	811	C	CCA	P	1	271	T	TCA	S	missense	1	N
NC_045512.2	11001	orf1ab	10736	C	ACA	T	2	3579	T	ATA	I	missense	1	N
NC_045512.2	11020	orf1ab	10755	C	CTC	L	3	3585	T	CTT	L	synonymous	1	N
NC_045512.2	11417	orf1ab	11152	G	GTT	V	1	3718	T	TTT	F	missense	1	N
NC_045512.2	11471	orf1ab	11206	C	CTT	L	1	3736	T	TTT	F	missense	1	N
NC_045512.2	11528	orf1ab	11263	G	GCC	A	1	3755	T	TCC	S	missense	1	N
NC_045512.2	11745	orf1ab	11480	G	GGA	G	2	3827	A	GAA	E	missense	1	N
NC_045512.2	11875	orf1ab	11610	A	GTA	V	3	3870	G	GTG	V	synonymous	1	N
NC_045512.2	12053	orf1ab	11788	C	CTT	L	1	3930	T	TTT	F	missense	1	N
NC_045512.2	12439	orf1ab	12174	C	CCC	P	3	4058	T	CCT	P	synonymous	1	N
NC_045512.2	12473	orf1ab	12208	C	CTA	L	1	4070	T	TTA	L	synonymous	1	N
NC_045512.2	12559	orf1ab	12294	C	ATC	I	3	4098	A	ATA	I	synonymous	1	N
NC_045512.2	12577	orf1ab	12312	A	GCA	A	3	4104	T	GCT	A	synonymous	1	N
NC_045512.2	12581	orf1ab	12316	A	AGT	S	1	4106	G	GGT	G	missense	1	N
NC_045512.2	12928	orf1ab	12663	A	AAA	K	3	4221	T	AAT	N	missense	1	N
NC_045512.2	12979	orf1ab	12714	T	AAT	N	3	4238	C	AAC	N	synonymous	1	N
NC_045512.2	13038	orf1ab	12773	C	ACA	T	2	4258	T	ATA	I	missense	1	N
NC_045512.2	1308	orf1ab	1043	A	AAT	N	2	348	T	ATT	I	missense	1	N
NC_045512.2	13216	orf1ab	12951	T	GAT	D	3	4317	G	GAG	E	missense	1	N
NC_045512.2	13323	orf1ab	13058	C	CCT	P	2	4353	T	CTT	L	missense	1	N
NC_045512.2	1348	orf1ab	1083	C	CCC	P	3	361	A	CCA	P	synonymous	1	N
NC_045512.2	13651	orf1ab	13386	G	TTT	F	1	4462	C	CTT	L	missense	1	N
NC_045512.2	1372	orf1ab	1107	T	TAT	Y	3	369	C	TAC	Y	synonymous	1	N
NC_045512.2	14400	orf1ab	14135	G	GTG	V	3	4712	C	GTC	V	synonymous	1	N
NC_045512.2	14585	orf1ab	14320	C	GCT	A	2	4774	T	GTT	V	missense	1	N
NC_045512.2	1458	orf1ab	1193	G	CGT	R	2	398	T	CTT	L	missense	1	N
NC_045512.2	1512	orf1ab	1247	G	TGC	C	2	416	T	TTC	F	missense	1	N
NC_045512.2	15324	orf1ab	15059	C	AAC	N	3	5020	T	AAT	N	synonymous	1	Y
NC_045512.2	1557	orf1ab	1292	T	ATA	I	2	431	C	ACA	T	missense	1	N
NC_045512.2	15654	orf1ab	15389	C	GAC	D	3	5130	T	GAT	D	synonymous	1	N
NC_045512.2	1599	orf1ab	1334	G	GGT	G	2	445	T	GTT	V	missense	1	N
NC_045512.2	16260	orf1ab	15995	C	TGC	C	3	5332	T	TGT	C	synonymous	1	N
NC_045512.2	17355	orf1ab	17090	T	TTT	F	3	5697	C	TTC	F	synonymous	1	N
NC_045512.2	17747	orf1ab	17482	C	CCT	P	2	5828	T	CTT	L	missense	1	N
NC_045512.2	17858	orf1ab	17593	A	TAT	Y	2	5865	G	TGT	C	missense	1	N
NC_045512.2	17944	orf1ab	17679	G	AAA	K	1	5893	T	TAA	*	stop-gain	1	N
NC_045512.2	1798	orf1ab	1533	T	GTT	V	3	511	G	GTG	V	synonymous	1	N
NC_045512.2	18029	orf1ab	17764	C	GCA	A	2	5922	T	GTA	V	missense	1	N
NC_045512.2	18252	orf1ab	17987	C	AAC	N	3	5996	T	AAT	N	synonymous	1	N
NC_045512.2	1832	orf1ab	1567	A	ATT	I	1	523	G	GTT	V	missense	1	N
NC_045512.2	18568	orf1ab	18303	C	AAT	N	1	6101	T	TAT	Y	missense	1	N
NC_045512.2	18603	orf1ab	18338	T	CAT	H	3	6113	C	CAC	H	synonymous	1	N
NC_045512.2	1867	orf1ab	1602	T	TAT	Y	3	534	C	TAC	Y	synonymous	1	N
NC_045512.2	19388	orf1ab	19123	G	AGT	S	2	6375	T	ATT	I	missense	1	N
NC_045512.2	19638	orf1ab	19373	T	GCT	A	3	6458	C	GCC	A	synonymous	1	N
NC_045512.2	19715	orf1ab	19450	A	TAC	Y	2	6484	T	TTC	F	missense	1	N
NC_045512.2	19838	orf1ab	19573	A	AAT	N	2	6525	G	AGT	S	missense	1	N
NC_045512.2	19931	orf1ab	19666	T	ATG	M	2	6556	C	ACG	T	missense	1	N
NC_045512.2	20409	orf1ab	20144	T	TTT	F	3	6715	A	TTA	L	missense	1	N
NC_045512.2	20532	orf1ab	20267	A	GAA	E	3	6756	G	GAG	E	synonymous	1	N
NC_045512.2	21440	orf1ab	21175	C	TCT	S	2	7059	T	TTT	F	missense	1	N
NC_045512.2	21452	orf1ab	21187	G	GGT	G	2	7063	A	GAT	D	missense	1	N
NC_045512.2	21986	S	424	G	GGT	G	1	142	T	TGT	C	missense	1	N
NC_045512.2	22165	S	603	T	TTT	F	3	201	A	TTA	L	missense	1	N
NC_045512.2	22432	S	870	C	GAC	D	3	290	T	GAT	D	synonymous	1	N
NC_045512.2	22638	S	1076	G	AGC	S	2	359	A	AAC	N	missense	1	N
NC_045512.2	2272	orf1ab	2007	G	AAG	K	3	669	T	AAT	N	missense	1	N
NC_045512.2	22805	S	1243	A	ACT	T	1	415	C	CCT	P	missense	1	N
NC_045512.2	22895	S	1333	G	GTT	V	1	445	A	ATT	I	missense	1	N
NC_045512.2	22936	S	1374	G	AAG	K	3	458	A	AAA	K	synonymous	1	N
NC_045512.2	22949	S	1387	C	CCT	P	1	463	A	ACT	T	missense	1	N
NC_045512.2	22950	S	1388	C	CCT	P	2	463	G	CGT	R	missense	1	N
NC_045512.2	22951	S	1389	T	CCT	P	3	463	G	CCG	P	synonymous	1	N
NC_045512.2	2338	orf1ab	2073	C	GAC	D	3	691	T	GAT	D	synonymous	1	N
NC_045512.2	23683	S	2121	C	TAC	Y	3	707	T	TAT	Y	synonymous	1	N
NC_045512.2	23731	S	2169	C	ACC	T	3	723	T	ACT	T	synonymous	1	N
NC_045512.2	23764	S	2202	A	ACA	T	3	734	C	ACC	T	synonymous	1	N
NC_045512.2	24030	S	2468	T	TTC	F	2	823	C	TCC	S	missense	1	N
NC_045512.2	24215	S	2653	G	GGT	G	1	885	T	TGT	C	missense	1	N
NC_045512.2	24276	S	2714	G	AGG	R	2	905	A	AAG	K	missense	1	N
NC_045512.2	24425	S	2863	A	AAT	N	1	955	G	GAT	D	missense	1	N
NC_045512.2	24434	S	2872	G	GCT	A	1	958	T	TCT	S	missense	1	N
NC_045512.2	24527	S	2965	G	GCT	A	1	989	A	ACT	T	missense	1	N
NC_045512.2	24668	S	3106	C	CAA	Q	1	1036	T	TAA	*	stop-gain	1	N
NC_045512.2	24694	S	3132	A	GGA	G	3	1044	T	GGT	G	synonymous	1	N
NC_045512.2	2480	orf1ab	2215	A	ATT	I	1	739	G	GTT	V	missense	1	N
NC_045512.2	24956	S	3394	A	ATT	I	1	1132	T	TTT	F	missense	1	N
NC_045512.2	25185	S	3623	A	CAG	Q	2	1208	G	CGG	R	missense	1	N
NC_045512.2	25189	S	3627	T	TAT	Y	3	1209	C	TAC	Y	synonymous	1	N
NC_045512.2	25519	ORF3a	127	T	TTC	F	1	43	C	CTC	L	missense	1	N
NC_045512.2	25521	ORF3a	129	C	TTC	F	3	43	T	TTT	F	synonymous	1	N
NC_045512.2	2558	orf1ab	2293	C	CCA	P	1	765	T	TCA	S	missense	1	N
NC_045512.2	26038	ORF3a	646	T	TCA	S	1	216	C	CCA	P	missense	1	N
NC_045512.2	26458	E	214	G	GAT	D	1	72	T	TAT	Y	missense	1	N
NC_045512.2	27208	ORF6	7	C	CAT	H	1	3	T	TAT	Y	missense	1	N
NC_045512.2	27476	ORF7a	83	C	ACA	T	2	28	T	ATA	I	missense	1	N
NC_045512.2	27847	ORF7b	92	C	TCA	S	2	31	T	TTA	L	missense	1	N
NC_045512.2	27865	ORF7b	110	A	CAT	H	2	37	T	CTT	L	missense	1	N
NC_045512.2	27925	ORF8	32	C	ACA	T	2	11	T	ATA	I	missense	1	N
NC_045512.2	27976	ORF8	83	A	CAT	H	2	28	T	CTT	L	missense	1	N
NC_045512.2	28027	ORF8	134	G	TGG	W	2	45	A	TAG	*	stop-gain	1	N
NC_045512.2	28077	ORF8	184	G	GTG	V	1	62	C	CTG	L	missense	1	Y
NC_045512.2	28077	ORF8	184	G	GTG	V	1	62	T	TTG	L	missense	1	Y
NC_045512.2	28087	ORF8	194	C	GCT	A	2	65	T	GTT	V	missense	1	N
NC_045512.2	28373	N	100	G	GGG	G	1	34	T	TGG	W	missense	1	N
NC_045512.2	2851	orf1ab	2586	T	GTT	V	3	862	C	GTC	V	synonymous	1	N
NC_045512.2	28765	N	492	A	GGA	G	3	164	G	GGG	G	synonymous	1	N
NC_045512.2	28854	N	581	C	TCA	S	2	194	T	TTA	L	missense	1	Y
NC_045512.2	28867	N	594	T	ACT	T	3	198	C	ACC	T	synonymous	1	N
NC_045512.2	28915	N	642	C	GGC	G	3	214	T	GGT	G	synonymous	1	N
NC_045512.2	29095	N	822	C	TTC	F	3	274	T	TTT	F	synonymous	1	N
NC_045512.2	29139	N	866	A	CAG	Q	2	289	T	CTG	L	missense	1	N
NC_045512.2	29270	N	997	T	TAC	Y	1	333	C	CAC	H	missense	1	N
NC_045512.2	29303	N	1030	C	CCA	P	1	344	T	TCA	S	missense	1	N
NC_045512.2	29473	N	1200	G	TTG	L	3	400	A	TTA	L	synonymous	1	N
NC_045512.2	29527	N	1254	G	CAG	Q	3	418	A	CAA	Q	synonymous	1	N
NC_045512.2	29554	ORF10	-4	G	-	-	-	-	T	-	-	intergenic	1	N
NC_045512.2	29734	ORF10	60	G	-	-	-	-	C	-	-	3'UTR	1	N
NC_045512.2	29751	ORF10	77	G	-	-	-	-	T	-	-	3'UTR	1	N
NC_045512.2	29857	ORF10	183	C	-	-	-	-	T	-	-	3'UTR	1	Y
NC_045512.2	3206	orf1ab	2941	G	GAT	D	1	981	T	TAT	Y	missense	1	N
NC_045512.2	3305	orf1ab	3040	A	ATG	M	1	1014	G	GTG	V	missense	1	N
NC_045512.2	3324	orf1ab	3059	T	GTT	V	2	1020	C	GCT	A	missense	1	N
NC_045512.2	3429	orf1ab	3164	C	ACA	T	2	1055	T	ATA	I	missense	1	N
NC_045512.2	3505	orf1ab	3240	C	AAC	N	3	1080	T	AAT	N	synonymous	1	N
NC_045512.2	3765	orf1ab	3500	A	GAT	D	2	1167	G	GGT	G	missense	1	N
NC_045512.2	3768	orf1ab	3503	C	ACT	T	2	1168	T	ATT	I	missense	1	N
NC_045512.2	3809	orf1ab	3544	C	CTC	L	1	1182	T	TTC	F	missense	1	N
NC_045512.2	3842	orf1ab	3577	A	ATG	M	1	1193	G	GTG	V	missense	1	N
NC_045512.2	3855	orf1ab	3590	A	AAG	K	2	1197	G	AGG	R	missense	1	N
NC_045512.2	3906	orf1ab	3641	T	TTT	F	2	1214	G	TGT	C	missense	1	N
NC_045512.2	3939	orf1ab	3674	G	AGA	R	2	1225	A	AAA	K	missense	1	N
NC_045512.2	3944	orf1ab	3679	C	CAA	Q	1	1227	A	AAA	K	missense	1	N
NC_045512.2	3948	orf1ab	3683	A	GAT	D	2	1228	G	GGT	G	missense	1	N
NC_045512.2	4008	orf1ab	3743	T	TTC	F	2	1248	C	TCC	S	missense	1	N
NC_045512.2	4242	orf1ab	3977	T	ATA	I	2	1326	C	ACA	T	missense	1	N
NC_045512.2	4320	orf1ab	4055	C	GCC	A	2	1352	T	GTC	V	missense	1	N
NC_045512.2	4476	orf1ab	4211	G	CGT	R	2	1404	T	CTT	L	missense	1	N
NC_045512.2	4554	orf1ab	4289	C	ACT	T	2	1430	A	AAT	N	missense	1	N
NC_045512.2	5119	orf1ab	4854	T	TTT	F	3	1618	A	TTA	L	missense	1	N
NC_045512.2	5120	orf1ab	4855	T	TAT	Y	1	1619	A	AAT	N	missense	1	N
NC_045512.2	5179	orf1ab	4914	T	ACT	T	3	1638	A	ACA	T	synonymous	1	N
NC_045512.2	5326	orf1ab	5061	G	GAG	E	3	1687	T	GAT	D	missense	1	N
NC_045512.2	5765	orf1ab	5500	G	GGT	G	1	1834	A	AGT	S	missense	1	N
NC_045512.2	5766	orf1ab	5501	G	GGT	G	2	1834	C	GCT	A	missense	1	N
NC_045512.2	5940	orf1ab	5675	T	ATT	I	2	1892	A	AAT	N	missense	1	N
NC_045512.2	6195	orf1ab	5930	C	CCC	P	2	1977	T	CTC	L	missense	1	N
NC_045512.2	6268	orf1ab	6003	C	GCC	A	3	2001	T	GCT	A	synonymous	1	N
NC_045512.2	6274	orf1ab	6009	T	TAT	Y	3	2003	C	TAC	Y	synonymous	1	N
NC_045512.2	6286	orf1ab	6021	C	ACC	T	3	2007	T	ACT	T	synonymous	1	N
NC_045512.2	6337	orf1ab	6072	G	TCG	S	3	2024	T	TCT	S	synonymous	1	N
NC_045512.2	6526	orf1ab	6261	A	ACA	T	3	2087	T	ACT	T	synonymous	1	N
NC_045512.2	6807	orf1ab	6542	C	ACT	T	2	2181	T	ATT	I	missense	1	N
NC_045512.2	6819	orf1ab	6554	G	AGT	S	2	2185	T	ATT	I	missense	1	N
NC_045512.2	7385	orf1ab	7120	A	ATG	M	1	2374	G	GTG	V	missense	1	N
NC_045512.2	7422	orf1ab	7157	T	TTC	F	2	2386	C	TCC	S	missense	1	N
NC_045512.2	7468	orf1ab	7203	A	GTA	V	3	2401	T	GTT	V	synonymous	1	N
NC_045512.2	76	orf1ab	-190	T	-	-	-	-	A	-	-	5'UTR	1	N
NC_045512.2	7708	orf1ab	7443	A	ATA	I	3	2481	G	ATG	M	missense	1	N
NC_045512.2	7880	orf1ab	7615	A	AAT	N	1	2539	G	GAT	D	missense	1	N
NC_045512.2	78	orf1ab	-188	T	-	-	-	-	G	-	-	5'UTR	1	N
NC_045512.2	7951	orf1ab	7686	T	AGT	S	3	2562	A	AGA	R	missense	1	N
NC_045512.2	8227	orf1ab	7962	T	TGT	C	3	2654	C	TGC	C	synonymous	1	N
NC_045512.2	8541	orf1ab	8276	C	GCA	A	2	2759	T	GTA	V	missense	1	N
NC_045512.2	8653	orf1ab	8388	G	ATG	M	3	2796	T	ATT	I	missense	1	N
NC_045512.2	8716	orf1ab	8451	T	ACT	T	3	2817	G	ACG	T	synonymous	1	N
NC_045512.2	8717	orf1ab	8452	C	CGT	R	1	2818	A	AGT	S	missense	1	N
NC_045512.2	874	orf1ab	609	C	GAC	D	3	203	T	GAT	D	synonymous	1	N
NC_045512.2	8795	orf1ab	8530	A	AGT	S	1	2844	G	GGT	G	missense	1	N
NC_045512.2	884	orf1ab	619	C	CGT	R	1	207	T	TGT	C	missense	1	N
NC_045512.2	9328	orf1ab	9063	A	GTA	V	3	3021	C	GTC	V	synonymous	1	N
NC_045512.2	942	orf1ab	677	G	AGG	R	2	226	A	AAG	K	missense	1	N
NC_045512.2	9551	orf1ab	9286	C	CCA	P	1	3096	G	GCA	A	missense	1	N
NC_045512.2	9742	orf1ab	9477	T	AAT	N	3	3159	C	AAC	N	synonymous	1	N
