# Supplementary material for: Genomic surveillance of COVID-19 cases in Beijing
Source: Nat Commun. 2020 Oct 30;11:5503. doi: 10.1038/s41467-020-19345-0 (PMC7603498; doi:10.1038/s41467-020-19345-0)
Supplement: Supplementary file 5 — Supplementary Data 3 [file 41467_2020_19345_MOESM5_ESM.xlsx]

## Sheet: Sheet1
Ref. accn.	Position	Gene	Position in gene	Ref. allele	Ref. codon	Ref AA	Position in protein	Major allele	Major codon	Major AA	Minor allele	Minor codon	Minor AA	Mutation type	Count in patients	If possible homoplastic
NC_045512.2	241	orf1ab	-25	C	-	-	-	C	-	-	T	-	-	5'UTR	1	N
NC_045512.2	241	orf1ab	-25	C	-	-	-	T	-	-	C	-	-	5'UTR	3	N
NC_045512.2	293	orf1ab	28	G	GAG	E	10	G	GAG	E	T	TAG	*	stop-gain	1	N
NC_045512.2	337	orf1ab	72	C	CGC	R	24	C	CGC	R	T	CGT	R	synonymous	1	N
NC_045512.2	364	orf1ab	99	C	GAC	D	33	C	GAC	D	A	GAA	E	missense	1	N
NC_045512.2	443	orf1ab	178	G	GTT	V	60	G	GTT	V	A	ATT	I	missense	1	N
NC_045512.2	456	orf1ab	191	T	CTT	L	64	T	CTT	L	C	CCT	P	missense	1	N
NC_045512.2	605	orf1ab	340	A	ATA	I	114	C	CTA	L	A	ATA	I	missense	1	N
NC_045512.2	635	orf1ab	370	C	CGT	R	124	C	CGT	R	T	TGT	C	missense	2	N
NC_045512.2	643	orf1ab	378	C	AAC	N	126	C	AAC	N	T	AAT	N	synonymous	1	N
NC_045512.2	701	orf1ab	436	G	GGC	G	146	G	GGC	G	T	TGC	C	missense	1	N
NC_045512.2	781	orf1ab	516	A	GAA	E	172	A	GAA	E	G	GAG	E	synonymous	1	N
NC_045512.2	832	orf1ab	567	C	AAC	N	189	C	AAC	N	T	AAT	N	synonymous	1	N
NC_045512.2	910	orf1ab	645	G	TTG	L	215	T	TTT	F	G	TTG	L	missense	1	N
NC_045512.2	1059	orf1ab	794	C	ACC	T	265	C	ACC	T	T	ATC	I	missense	1	N
NC_045512.2	1302	orf1ab	1037	C	ACT	T	346	C	ACT	T	T	ATT	I	missense	1	N
NC_045512.2	1594	orf1ab	1329	C	TCC	S	443	C	TCC	S	T	TCT	S	synonymous	1	N
NC_045512.2	1719	orf1ab	1454	G	AGT	S	485	A	AAT	N	G	AGT	S	missense	1	N
NC_045512.2	1720	orf1ab	1455	T	AGT	S	485	A	AGA	R	T	AGT	S	missense	1	N
NC_045512.2	1723	orf1ab	1458	T	GCT	A	486	A	GCA	A	T	GCT	A	synonymous	1	N
NC_045512.2	1724	orf1ab	1459	T	TTT	F	487	C	CTT	L	T	TTT	F	missense	1	N
NC_045512.2	1820	orf1ab	1555	G	GGT	G	519	G	GGT	G	A	AGT	S	missense	1	N
NC_045512.2	1825	orf1ab	1560	C	GCC	A	520	C	GCC	A	T	GCT	A	synonymous	1	N
NC_045512.2	1853	orf1ab	1588	C	CTG	L	530	C	CTG	L	T	TTG	L	synonymous	1	N
NC_045512.2	1973	orf1ab	1708	C	CTA	L	570	T	TTA	L	C	CTA	L	synonymous	1	N
NC_045512.2	2142	orf1ab	1877	C	CCC	P	626	A	CAC	H	C	CCC	P	missense	1	N
NC_045512.2	2229	orf1ab	1964	G	TGT	C	655	G	TGT	C	A	TAT	Y	missense	1	N
NC_045512.2	2272	orf1ab	2007	G	AAG	K	669	T	AAT	N	G	AAG	K	missense	1	N
NC_045512.2	2313	orf1ab	2048	A	AAT	N	683	A	AAT	N	G	AGT	S	missense	1	N
NC_045512.2	2416	orf1ab	2151	C	TAC	Y	717	C	TAC	Y	T	TAT	Y	synonymous	1	N
NC_045512.2	2665	orf1ab	2400	T	TGT	C	800	T	TGT	C	C	TGC	C	synonymous	1	N
NC_045512.2	2862	orf1ab	2597	C	ACA	T	866	C	ACA	T	G	AGA	R	missense	1	N
NC_045512.2	2962	orf1ab	2697	G	GAG	E	899	G	GAG	E	T	GAT	D	missense	1	N
NC_045512.2	3037	orf1ab	2772	C	TTC	F	924	C	TTC	F	T	TTT	F	synonymous	1	N
NC_045512.2	3041	orf1ab	2776	C	CCT	P	926	C	CCT	P	A	ACT	T	missense	1	N
NC_045512.2	3117	orf1ab	2852	C	ACT	T	951	C	ACT	T	T	ATT	I	missense	1	N
NC_045512.2	3272	orf1ab	3007	C	CAA	Q	1003	C	CAA	Q	A	AAA	K	missense	1	N
NC_045512.2	3347	orf1ab	3082	T	TTT	F	1028	C	CTT	L	T	TTT	F	missense	1	N
NC_045512.2	3606	orf1ab	3341	G	TGT	C	1114	G	TGT	C	T	TTT	F	missense	1	N
NC_045512.2	3701	orf1ab	3436	G	GCA	A	1146	G	GCA	A	A	ACA	T	missense	1	N
NC_045512.2	3766	orf1ab	3501	T	GAT	D	1167	T	GAT	D	C	GAC	D	synonymous	1	N
NC_045512.2	3917	orf1ab	3652	A	AGT	S	1218	A	AGT	S	G	GGT	G	missense	1	N
NC_045512.2	3920	orf1ab	3655	A	AAA	K	1219	A	AAA	K	T	TAA	*	stop-gain	1	N
NC_045512.2	3921	orf1ab	3656	A	AAA	K	1219	A	AAA	K	T	ATA	I	missense	1	N
NC_045512.2	3924	orf1ab	3659	C	CCT	P	1220	C	CCT	P	T	CTT	L	missense	1	N
NC_045512.2	4210	orf1ab	3945	A	AAA	K	1315	G	AAG	K	A	AAA	K	synonymous	1	N
NC_045512.2	4318	orf1ab	4053	T	AGT	S	1351	T	AGT	S	G	AGG	R	missense	1	N
NC_045512.2	4493	orf1ab	4228	A	AAA	K	1410	A	AAA	K	T	TAA	*	stop-gain	1	N
NC_045512.2	4709	orf1ab	4444	G	GCT	A	1482	G	GCT	A	T	TCT	S	missense	1	N
NC_045512.2	4884	orf1ab	4619	A	AAT	N	1540	A	AAT	N	G	AGT	S	missense	1	N
NC_045512.2	4987	orf1ab	4722	A	GTA	V	1574	A	GTA	V	G	GTG	V	synonymous	1	N
NC_045512.2	5183	orf1ab	4918	C	CCT	P	1640	C	CCT	P	T	TCT	S	missense	1	N
NC_045512.2	5230	orf1ab	4965	G	AAG	K	1655	T	AAT	N	G	AAG	K	missense	1	N
NC_045512.2	5356	orf1ab	5091	T	GAT	D	1697	T	GAT	D	G	GAG	E	missense	1	N
NC_045512.2	5581	orf1ab	5316	C	GGC	G	1772	C	GGC	G	T	GGT	G	synonymous	1	N
NC_045512.2	5814	orf1ab	5549	G	GGT	G	1850	G	GGT	G	T	GTT	V	missense	1	N
NC_045512.2	5983	orf1ab	5718	T	TAT	Y	1906	T	TAT	Y	A	TAA	*	stop-gain	1	N
NC_045512.2	6312	orf1ab	6047	C	ACA	T	2016	A	AAA	K	C	ACA	T	missense	1	N
NC_045512.2	6432	orf1ab	6167	C	ACC	T	2056	C	ACC	T	T	ATC	I	missense	1	N
NC_045512.2	6628	orf1ab	6363	C	ACC	T	2121	C	ACC	T	T	ACT	T	synonymous	1	N
NC_045512.2	6956	orf1ab	6691	A	ATT	I	2231	T	TTT	F	A	ATT	I	missense	1	N
NC_045512.2	6997	orf1ab	6732	C	ATC	I	2244	C	ATC	I	T	ATT	I	synonymous	1	N
NC_045512.2	7834	orf1ab	7569	C	AAC	N	2523	C	AAC	N	T	AAT	N	synonymous	1	N
NC_045512.2	7997	orf1ab	7732	T	TCT	S	2578	T	TCT	S	C	CCT	P	missense	1	N
NC_045512.2	8598	orf1ab	8333	T	CTT	L	2778	T	CTT	L	A	CAT	H	missense	1	N
NC_045512.2	8639	orf1ab	8374	C	CCT	P	2792	C	CCT	P	T	TCT	S	missense	1	N
NC_045512.2	8716	orf1ab	8451	T	ACT	T	2817	T	ACT	T	G	ACG	T	synonymous	1	N
NC_045512.2	8717	orf1ab	8452	C	CGT	R	2818	C	CGT	R	A	AGT	S	missense	1	N
NC_045512.2	8782	orf1ab	8517	C	AGC	S	2839	C	AGC	S	T	AGT	S	synonymous	2	N
NC_045512.2	8782	orf1ab	8517	C	AGC	S	2839	T	AGT	S	C	AGC	S	synonymous	1	N
NC_045512.2	8905	orf1ab	8640	C	GAC	D	2880	T	GAT	D	C	GAC	D	synonymous	1	N
NC_045512.2	9038	orf1ab	8773	G	GCT	A	2925	G	GCT	A	C	CCT	P	missense	1	N
NC_045512.2	9255	orf1ab	8990	G	TGT	C	2997	C	TCT	S	G	TGT	C	missense	1	N
NC_045512.2	9676	orf1ab	9411	T	CCT	P	3137	T	CCT	P	G	CCG	P	synonymous	1	N
NC_045512.2	9985	orf1ab	9720	C	GAC	D	3240	C	GAC	D	T	GAT	D	synonymous	1	N
NC_045512.2	10114	orf1ab	9849	A	GTA	V	3283	A	GTA	V	T	GTT	V	synonymous	1	N
NC_045512.2	10145	orf1ab	9880	T	TGG	W	3294	T	TGG	W	C	CGG	R	missense	1	N
NC_045512.2	10277	orf1ab	10012	C	CTC	L	3338	C	CTC	L	T	TTC	F	missense	1	N
NC_045512.2	10546	orf1ab	10281	T	CAT	H	3427	T	CAT	H	C	CAC	H	synonymous	1	N
NC_045512.2	10747	orf1ab	10482	C	AAC	N	3494	C	AAC	N	T	AAT	N	synonymous	1	N
NC_045512.2	10747	orf1ab	10482	C	AAC	N	3494	T	AAT	N	C	AAC	N	synonymous	1	N
NC_045512.2	10846	orf1ab	10581	G	ATG	M	3527	G	ATG	M	A	ATA	I	missense	1	N
NC_045512.2	11074	orf1ab	10809	C	TTC	F	3603	C	TTC	F	T	TTT	F	synonymous	1	Y
NC_045512.2	11075	orf1ab	10810	T	TTT	F	3604	T	TTT	F	C	CTT	L	missense	1	N
NC_045512.2	11083	orf1ab	10818	G	TTG	L	3606	G	TTG	L	T	TTT	F	missense	6	N
NC_045512.2	11199	orf1ab	10934	C	GCC	A	3645	C	GCC	A	T	GTC	V	missense	1	N
NC_045512.2	11379	orf1ab	11114	C	GCT	A	3705	C	GCT	A	T	GTT	V	missense	1	N
NC_045512.2	11382	orf1ab	11117	G	AGG	R	3706	G	AGG	R	T	ATG	M	missense	1	N
NC_045512.2	11412	orf1ab	11147	C	ACA	T	3716	C	ACA	T	T	ATA	I	missense	1	N
NC_045512.2	11458	orf1ab	11193	T	ATT	I	3731	A	ATA	I	T	ATT	I	synonymous	2	N
NC_045512.2	11511	orf1ab	11246	C	ACA	T	3749	C	ACA	T	T	ATA	I	missense	1	N
NC_045512.2	11514	orf1ab	11249	C	ACT	T	3750	C	ACT	T	T	ATT	I	missense	1	N
NC_045512.2	11522	orf1ab	11257	T	TTT	F	3753	T	TTT	F	G	GTT	V	missense	2	N
NC_045512.2	11600	orf1ab	11335	A	ATA	I	3779	A	ATA	I	C	CTA	L	missense	1	N
NC_045512.2	11745	orf1ab	11480	G	GGA	G	3827	A	GAA	E	G	GGA	G	missense	1	N
NC_045512.2	11907	orf1ab	11642	T	GTA	V	3881	T	GTA	V	C	GCA	A	missense	1	N
NC_045512.2	12277	orf1ab	12012	G	ATG	M	4004	C	ATC	I	G	ATG	M	missense	1	N
NC_045512.2	12354	orf1ab	12089	A	CAG	Q	4030	G	CGG	R	A	CAG	Q	missense	1	N
NC_045512.2	12410	orf1ab	12145	A	ATC	I	4049	A	ATC	I	G	GTC	V	missense	1	N
NC_045512.2	12478	orf1ab	12213	G	ATG	M	4071	G	ATG	M	T	ATT	I	missense	1	N
NC_045512.2	12736	orf1ab	12471	T	GGT	G	4157	T	GGT	G	G	GGG	G	synonymous	1	N
NC_045512.2	12932	orf1ab	12667	C	CCT	P	4223	C	CCT	P	T	TCT	S	missense	1	N
NC_045512.2	12953	orf1ab	12688	T	TTT	F	4230	C	CTT	L	T	TTT	F	missense	1	N
NC_045512.2	12983	orf1ab	12718	G	GGT	G	4240	A	AGT	S	G	GGT	G	missense	1	N
NC_045512.2	13019	orf1ab	12754	C	CTA	L	4252	C	CTA	L	T	TTA	L	synonymous	1	N
NC_045512.2	13019	orf1ab	12754	C	CTA	L	4252	T	TTA	L	C	CTA	L	synonymous	1	N
NC_045512.2	13024	orf1ab	12759	A	CAA	Q	4253	G	CAG	Q	A	CAA	Q	synonymous	1	N
NC_045512.2	13114	orf1ab	12849	T	TAT	Y	4283	T	TAT	Y	C	TAC	Y	synonymous	1	N
NC_045512.2	13216	orf1ab	12951	T	GAT	D	4317	T	GAT	D	G	GAG	E	missense	1	N
NC_045512.2	13278	orf1ab	13013	A	AAT	N	4338	A	AAT	N	G	AGT	S	missense	1	N
NC_045512.2	13339	orf1ab	13074	T	AAT	N	4358	T	AAT	N	C	AAC	N	synonymous	1	N
NC_045512.2	13730	orf1ab	13465	C	GCT	A	4489	T	GTT	V	C	GCT	A	missense	1	N
NC_045512.2	13777	orf1ab	13512	C	CCA	P	4504	C	CCA	P	T	TCA	S	missense	1	N
NC_045512.2	13905	orf1ab	13640	T	GAT	D	4547	T	GAT	D	C	GAC	D	synonymous	1	N
NC_045512.2	14244	orf1ab	13979	G	TGG	W	4660	G	TGG	W	T	TGT	C	missense	1	N
NC_045512.2	14300	orf1ab	14035	T	TTT	F	4679	T	TTT	F	C	TCT	S	missense	1	N
NC_045512.2	14407	orf1ab	14142	C	CCA	P	4714	T	TCA	S	C	CCA	P	missense	1	N
NC_045512.2	14408	orf1ab	14143	C	CCT	P	4715	C	CCT	P	T	CTT	L	missense	2	N
NC_045512.2	14841	orf1ab	14576	A	AGA	R	4859	A	AGA	R	G	AGG	R	synonymous	1	N
NC_045512.2	15056	orf1ab	14791	T	ATA	I	4931	T	ATA	I	C	ACA	T	missense	1	N
NC_045512.2	15108	orf1ab	14843	C	ACC	T	4948	T	ACT	T	C	ACC	T	synonymous	1	N
NC_045512.2	15327	orf1ab	15062	G	ATG	M	5021	T	ATT	I	G	ATG	M	missense	1	N
NC_045512.2	15732	orf1ab	15467	G	GTG	V	5156	G	GTG	V	C	GTC	V	synonymous	1	N
NC_045512.2	16375	orf1ab	16110	C	AAT	N	5370	C	CAT	H	T	TAT	Y	missense	1	N
NC_045512.2	16466	orf1ab	16201	C	CCA	P	5401	C	CCA	P	T	CTA	L	missense	1	N
NC_045512.2	16700	orf1ab	16435	G	CGT	R	5479	C	CCT	P	G	CGT	R	missense	1	N
NC_045512.2	16733	orf1ab	16468	C	TCA	S	5490	C	TCA	S	T	TTA	L	missense	1	N
NC_045512.2	16852	orf1ab	16587	G	TAT	Y	5529	G	GAT	D	T	TAT	Y	synonymous	1	N
NC_045512.2	16943	orf1ab	16678	G	AGT	S	5560	G	AGT	S	T	ATT	I	missense	1	N
NC_045512.2	17307	orf1ab	17042	T	TTT	F	5681	A	TTA	L	T	TTT	F	missense	1	N
NC_045512.2	17410	orf1ab	17145	C	TTA	L	5715	C	CTA	L	T	TTA	L	synonymous	1	N
NC_045512.2	17461	orf1ab	17196	C	CCA	P	5732	C	CCA	P	T	TCA	S	missense	1	N
NC_045512.2	17614	orf1ab	17349	A	AAT	N	5783	G	GAT	D	A	AAT	N	missense	1	N
NC_045512.2	17641	orf1ab	17376	G	TCA	S	5792	G	GCA	A	C	CCA	P	missense	1	N
NC_045512.2	17812	orf1ab	17547	T	ATT	I	5849	G	GTT	V	T	TTT	F	missense	1	N
NC_045512.2	17947	orf1ab	17682	G	GTA	V	5894	G	GTA	V	T	TTA	L	missense	1	N
NC_045512.2	17950	orf1ab	17685	A	GGC	G	5895	A	AGC	S	C	CGC	R	missense	1	N
NC_045512.2	18029	orf1ab	17764	C	GCA	A	5922	T	GTA	V	C	GCA	A	missense	1	N
NC_045512.2	18162	orf1ab	17897	C	GAC	D	5966	C	GAC	D	T	GAT	D	synonymous	1	N
NC_045512.2	18175	orf1ab	17910	C	ATA	I	5970	C	CTA	L	T	TTA	L	missense	2	N
NC_045512.2	18651	orf1ab	18386	G	GAG	E	6129	G	GAG	E	T	GAT	D	missense	1	N
NC_045512.2	18756	orf1ab	18491	G	CCG	P	6164	G	CCG	P	T	CCT	P	synonymous	1	N
NC_045512.2	18804	orf1ab	18539	C	AGC	S	6180	T	AGT	S	C	AGC	S	synonymous	1	N
NC_045512.2	18826	orf1ab	18561	G	CAA	Q	6187	G	GAA	E	T	TAA	*	stop-gain	1	N
NC_045512.2	19175	orf1ab	18910	A	GAT	D	6304	G	GGT	G	A	GAT	D	missense	1	N
NC_045512.2	19310	orf1ab	19045	A	CAT	H	6349	A	CAT	H	G	CGT	R	missense	1	N
NC_045512.2	19333	orf1ab	19068	G	TTT	F	6356	A	ATT	I	G	GTT	V	missense	1	N
NC_045512.2	19452	orf1ab	19187	T	GCT	A	6396	A	GCA	A	T	GCT	A	synonymous	1	N
NC_045512.2	19452	orf1ab	19187	T	GCT	A	6396	T	GCT	A	A	GCA	A	synonymous	1	N
NC_045512.2	19483	orf1ab	19218	G	GGT	G	6406	G	GGT	G	T	TGT	C	missense	1	N
NC_045512.2	19662	orf1ab	19397	C	CAC	H	6466	C	CAC	H	T	CAT	H	synonymous	1	N
NC_045512.2	19741	orf1ab	19476	G	GTA	V	6492	A	ATA	I	G	GTA	V	missense	1	N
NC_045512.2	19984	orf1ab	19719	T	GTC	V	6573	C	CTC	L	T	TTC	F	missense	1	N
NC_045512.2	20178	orf1ab	19913	C	GTC	V	6638	T	GTT	V	C	GTC	V	synonymous	1	N
NC_045512.2	20533	orf1ab	20268	A	GAA	E	6756	C	CAA	Q	A	AAA	K	missense	1	N
NC_045512.2	20629	orf1ab	20364	C	GGC	G	6788	T	TGC	C	C	CGC	R	missense	1	N
NC_045512.2	21115	orf1ab	20850	A	TAC	Y	6950	A	AAC	N	G	GAC	D	missense	1	N
NC_045512.2	21286	orf1ab	21021	A	TGT	C	7007	A	AGT	S	G	GGT	G	missense	1	N
NC_045512.2	21295	orf1ab	21030	G	CTT	L	7010	G	GTT	V	A	ATT	I	missense	1	N
NC_045512.2	21295	orf1ab	21030	G	CTT	L	7010	T	TTT	F	G	GTT	V	missense	1	N
NC_045512.2	21526	orf1ab	21261	A	GTT	V	7087	A	ATT	I	T	TTT	F	missense	1	N
NC_045512.2	21575	S	13	C	CTT	L	5	T	TTT	F	C	CTT	L	missense	1	Y
NC_045512.2	21667	S	105	T	GGT	G	35	T	GGT	G	G	GGG	G	synonymous	1	N
NC_045512.2	21711	S	149	C	TCA	S	50	C	TCA	S	T	TTA	L	missense	1	N
NC_045512.2	21711	S	149	C	TCA	S	50	T	TTA	L	C	TCA	S	missense	1	N
NC_045512.2	21760	S	198	T	CAT	H	66	T	CAT	H	A	CAA	Q	missense	1	N
NC_045512.2	21921	S	359	T	GTT	V	120	T	GTT	V	C	GCT	A	missense	1	N
NC_045512.2	21933	S	371	C	ACT	T	124	C	ACT	T	A	AAT	N	missense	1	N
NC_045512.2	22036	S	474	A	AGA	R	158	C	AGC	S	A	AGA	R	missense	1	N
NC_045512.2	22151	S	589	A	ATT	I	197	A	ATT	I	G	GTT	V	missense	1	N
NC_045512.2	22280	S	718	A	ACT	T	240	A	ACT	T	G	GCT	A	missense	1	N
NC_045512.2	22465	S	903	T	TGT	C	301	C	TGC	C	T	TGT	C	synonymous	1	N
NC_045512.2	22469	S	907	T	TTG	L	303	G	GTG	V	T	TTG	L	missense	1	N
NC_045512.2	22712	S	1150	C	CCT	P	384	C	CCT	P	T	TCT	S	missense	1	N
NC_045512.2	22713	S	1151	C	CCT	P	384	T	CTT	L	C	CCT	P	missense	1	N
NC_045512.2	22812	S	1250	A	AAG	K	417	C	ACG	T	A	AAG	K	missense	1	N
NC_045512.2	23039	S	1477	C	CAA	Q	493	C	CAA	Q	A	AAA	K	missense	1	N
NC_045512.2	23082	S	1520	C	CCA	P	507	A	CAA	Q	C	CCA	P	missense	1	N
NC_045512.2	23377	S	1815	T	TCT	S	605	T	TCT	S	C	TCC	S	synonymous	1	N
NC_045512.2	23403	S	1841	A	GAT	D	614	A	GAT	D	G	GGT	G	missense	3	N
NC_045512.2	23403	S	1841	A	GAT	D	614	G	GGT	G	A	GAT	D	missense	1	N
NC_045512.2	23612	S	2050	G	GCA	A	684	T	TCA	S	G	GCA	A	missense	1	N
NC_045512.2	23731	S	2169	C	ACC	T	723	T	ACT	T	C	ACC	T	synonymous	1	N
NC_045512.2	23929	S	2367	C	TAC	Y	789	T	TAT	Y	C	TAC	Y	synonymous	1	N
NC_045512.2	24004	S	2442	G	AAG	K	814	T	AAT	N	G	AAG	K	missense	1	N
NC_045512.2	24297	S	2735	C	ACA	T	912	C	ACA	T	T	ATA	I	missense	1	N
NC_045512.2	24483	S	2921	C	TCA	S	974	C	TCA	S	T	TTA	L	missense	1	N
NC_045512.2	24662	S	3100	C	CTT	L	1034	C	CTT	L	T	TTT	F	missense	1	N
NC_045512.2	24794	S	3232	G	GCT	A	1078	T	TCT	S	G	GCT	A	missense	1	N
NC_045512.2	24950	S	3388	A	ATA	I	1130	A	ATA	I	T	TTA	L	missense	1	N
NC_045512.2	24950	S	3388	A	ATA	I	1130	T	TTA	L	A	ATA	I	missense	1	N
NC_045512.2	25096	S	3534	C	AAC	N	1178	C	AAC	N	T	AAT	N	synonymous	1	N
NC_045512.2	25271	S	3709	A	ATG	M	1237	A	ATG	M	G	GTG	V	missense	1	N
NC_045512.2	25273	S	3711	G	ATG	M	1237	G	ATG	M	C	ATC	I	missense	1	N
NC_045512.2	25563	ORF3a	171	G	CAG	Q	57	G	CAG	Q	T	CAT	H	missense	2	N
NC_045512.2	25774	ORF3a	382	T	TGG	W	128	C	CGG	R	T	TGG	W	missense	1	N
NC_045512.2	25785	ORF3a	393	G	TGG	W	131	G	TGG	W	T	TGT	C	missense	1	N
NC_045512.2	26095	ORF3a	703	A	AAA	K	235	A	AAA	K	T	TAA	*	stop-gain	1	N
NC_045512.2	26144	ORF3a	752	G	GGT	G	251	G	GGT	G	T	GTT	V	missense	2	N
NC_045512.2	26270	E	26	C	ACA	T	9	C	ACA	T	T	ATA	I	missense	1	N
NC_045512.2	26298	E	54	T	CTT	L	18	G	CTG	L	T	CTT	L	synonymous	1	N
NC_045512.2	26301	E	57	T	CTT	L	19	G	CTG	L	T	CTT	L	synonymous	1	N
NC_045512.2	26302	E	58	T	TTT	F	20	C	CTT	L	T	TTT	F	missense	1	N
NC_045512.2	26528	M	6	A	GCA	A	2	A	GCA	A	T	GCT	A	synonymous	1	N
NC_045512.2	26579	M	57	A	CAA	Q	19	A	CAA	Q	T	CAT	H	missense	1	N
NC_045512.2	26672	M	150	G	AAG	K	50	G	AAG	K	T	AAT	N	missense	1	N
NC_045512.2	26681	M	159	C	TTC	F	53	C	TTC	F	T	TTT	F	synonymous	1	Y
NC_045512.2	26698	M	176	C	CCA	P	59	C	CCA	P	A	CAA	Q	missense	1	N
NC_045512.2	26710	M	188	C	GCT	A	63	C	GCT	A	A	GAT	D	missense	1	N
NC_045512.2	26900	M	378	C	GGC	G	126	C	GGC	G	T	GGT	G	synonymous	1	N
NC_045512.2	27249	ORF6	48	A	CTA	L	16	T	CTT	L	A	CTA	L	synonymous	1	N
NC_045512.2	27335	ORF6	134	C	ACT	T	45	C	ACT	T	T	ATT	I	missense	1	N
NC_045512.2	27603	ORF7a	210	C	GGC	G	70	C	GGC	G	T	GGT	G	synonymous	1	N
NC_045512.2	27688	ORF7a	295	C	CCA	P	99	C	CCA	P	A	ACA	T	missense	1	N
NC_045512.2	27848	ORF7b	93	A	TCA	S	31	A	TCA	S	T	TCT	S	synonymous	1	N
NC_045512.2	28077	ORF8	184	G	GTG	V	62	C	CTG	L	G	GTG	V	missense	1	Y
NC_045512.2	28077	ORF8	184	G	GTG	V	62	G	GTG	V	C	CTG	L	missense	1	Y
NC_045512.2	28144	ORF8	251	T	TTA	L	84	C	TCA	S	T	TTA	L	missense	2	N
NC_045512.2	28170	ORF8	277	C	CCT	P	93	C	CCT	P	G	GCT	A	missense	1	N
NC_045512.2	28253	ORF8	360	C	TTC	F	120	C	TTC	F	T	TTT	F	synonymous	1	N
NC_045512.2	28253	ORF8	360	C	TTC	F	120	T	TTT	F	C	TTC	F	synonymous	1	N
NC_045512.2	28311	N	38	C	CCC	P	13	T	CTC	L	C	CCC	P	missense	1	N
NC_045512.2	28380	N	107	G	CGA	R	36	A	CAA	Q	G	CGA	R	missense	1	N
NC_045512.2	28541	N	268	G	GCT	A	90	G	GCT	A	T	TCT	S	missense	1	N
NC_045512.2	28657	N	384	C	GAC	D	128	C	GAC	D	T	GAT	D	synonymous	1	N
NC_045512.2	28709	N	436	A	ATT	I	146	T	TTT	F	A	ATT	I	missense	1	N
NC_045512.2	28826	N	553	C	CGT	R	185	C	CGT	R	T	TGT	C	missense	1	Y
NC_045512.2	28849	N	576	C	AAC	N	192	C	AAC	N	T	AAT	N	synonymous	1	N
NC_045512.2	28878	N	605	G	AGT	S	202	A	AAT	N	G	AGT	S	missense	1	N
NC_045512.2	28878	N	605	G	AGT	S	202	G	AGT	S	A	AAT	N	missense	2	N
NC_045512.2	28881	N	608	G	AGG	R	203	G	AGG	R	A	AAG	K	missense	1	N
NC_045512.2	28882	N	609	G	AGG	R	203	G	AGG	R	A	AGA	R	synonymous	1	N
NC_045512.2	28883	N	610	G	GGA	G	204	G	GGA	G	C	CGA	R	missense	1	N
NC_045512.2	28907	N	634	G	GGC	G	212	G	GGC	G	T	TGC	C	missense	1	N
NC_045512.2	28976	N	703	T	TCT	S	235	T	TCT	S	C	CCT	P	missense	1	N
NC_045512.2	29141	N	868	G	GAA	E	290	G	GAA	E	T	TAA	*	stop-gain	1	N
NC_045512.2	29187	N	914	C	GCA	A	305	C	GCA	A	T	GTA	V	missense	2	N
NC_045512.2	29188	N	915	A	GCA	A	305	A	GCA	A	G	GCG	A	synonymous	2	N
NC_045512.2	29254	N	981	G	TCG	S	327	G	TCG	S	T	TCT	S	synonymous	1	N
NC_045512.2	29285	N	1012	A	AAA	K	338	A	AAA	K	C	CAA	Q	missense	1	N
NC_045512.2	29290	N	1017	G	TTG	L	339	G	TTG	L	T	TTT	F	missense	1	N
NC_045512.2	29648	ORF10	91	G	GAT	D	31	G	GAT	D	T	TAT	Y	missense	1	N
NC_045512.2	29679	ORF10	5	C	-	-	-	C	-	-	T	-	-	3'UTR	1	N
NC_045512.2	29722	ORF10	48	C	-	-	-	C	-	-	T	-	-	3'UTR	1	N
NC_045512.2	29743	ORF10	69	C	-	-	-	C	-	-	T	-	-	3'UTR	1	N
NC_045512.2	29751	ORF10	77	G	-	-	-	G	-	-	C	-	-	3'UTR	1	N
NC_045512.2	29774	ORF10	100	C	-	-	-	C	-	-	T	-	-	3'UTR	3	N
NC_045512.2	29790	ORF10	116	A	-	-	-	G	-	-	A	-	-	3'UTR	1	N
