# Supplementary material for: Genomic surveillance of COVID-19 cases in Beijing
Source: Nat Commun. 2020 Oct 30;11:5503. doi: 10.1038/s41467-020-19345-0 (PMC7603498; doi:10.1038/s41467-020-19345-0)
Supplement: Supplementary file 6 — Supplementary Data 4 [file 41467_2020_19345_MOESM6_ESM.xlsx]

## Sheet: Sheet1
Ref. accn.	Position in genome	Indel	Patient ID	Gene	Mutation type
NC_045512.2	517	-3ATG	P9	orf1ab	non-frameshift deletion
NC_045512.2	685	-9AAGTCATTT	P179	orf1ab	non-frameshift deletion
NC_045512.2	1291	-1T	P28	orf1ab	Frameshift deletion
NC_045512.2	1599	-1T	P157	orf1ab	Frameshift deletion
NC_045512.2	1959	-2CG	P5	orf1ab	Frameshift deletion
NC_045512.2	3107	-1A	P54	orf1ab	Frameshift deletion
NC_045512.2	3332	-3TTG	P137	orf1ab	non-frameshift deletion
NC_045512.2	3385	+1A	P64	orf1ab	Frameshift insertion
NC_045512.2	3502	-1A	P168	orf1ab	Frameshift deletion
NC_045512.2	3669	-2TG	P5	orf1ab	Frameshift deletion
NC_045512.2	3935	-2AG	P260	orf1ab	Frameshift deletion
NC_045512.2	4303	+1A	P73	orf1ab	Frameshift insertion
NC_045512.2	4320	+1A	P140	orf1ab	Frameshift insertion
NC_045512.2	4843	-1T	P179	orf1ab	Frameshift deletion
NC_045512.2	5882	+2AC	P252	orf1ab	Frameshift insertion
NC_045512.2	6087	+1A	P28	orf1ab	Frameshift insertion
NC_045512.2	6430	-2AC	P164	orf1ab	Frameshift deletion
NC_045512.2	6652	-1G	P168	orf1ab	Frameshift deletion
NC_045512.2	7693	+1T	P60	orf1ab	Frameshift insertion
NC_045512.2	8120	+1C	P5	orf1ab	Frameshift insertion
NC_045512.2	8484	-2TA	P179	orf1ab	Frameshift deletion
NC_045512.2	10981	-1A	P166	orf1ab	Frameshift deletion
NC_045512.2	11042	+1T	P207	orf1ab	Frameshift insertion
NC_045512.2	11074	+1T	P176	orf1ab	Frameshift insertion
NC_045512.2	11082	-1G	P5	orf1ab	Frameshift deletion
NC_045512.2	11082	-1G	P54	orf1ab	Frameshift deletion
NC_045512.2	11211	-1T	P166	orf1ab	Frameshift deletion
NC_045512.2	11249	-13GTATTATGACATG	P52	orf1ab	Frameshift deletion
NC_045512.2	12529	+2AT	P5	orf1ab	Frameshift insertion
NC_045512.2	12857	-2AG	P5	orf1ab	Frameshift deletion
NC_045512.2	13038	-2AG	P43	orf1ab	Frameshift deletion
NC_045512.2	13156	-1T	P15	orf1ab	Frameshift deletion
NC_045512.2	13719	-1C	P253	orf1ab	Frameshift deletion
NC_045512.2	14178	-1T	P210	orf1ab	Frameshift deletion
NC_045512.2	14625	+1T	P125	orf1ab	Frameshift insertion
NC_045512.2	16277	+1A	P54	orf1ab	Frameshift insertion
NC_045512.2	19368	-1T	P253	orf1ab	Frameshift deletion
NC_045512.2	20410	-4AATT	P164	orf1ab	Frameshift deletion
NC_045512.2	20416	-1A	P260	orf1ab	Frameshift deletion
NC_045512.2	21516	-2AG	P168	intergenic	-
NC_045512.2	22167	-5AATAT	P214	S	Frameshift deletion
NC_045512.2	22408	-1G	P5	S	Frameshift deletion
NC_045512.2	22487	+1A	P207	S	Frameshift insertion
NC_045512.2	23160	-1G	P260	S	Frameshift deletion
NC_045512.2	24212	-1C	P166	S	Frameshift deletion
NC_045512.2	24258	-1T	P220	S	Frameshift deletion
NC_045512.2	24684	+1T	P125	S	Frameshift insertion
NC_045512.2	25211	-1G	P207	S	Frameshift deletion
NC_045512.2	27265	-28TTAAAGTTTCCATTTGG AATCTTGATTA	P81	ORF6	Frameshift deletion
NC_045512.2	27579	-120TTTGCTTTTGCTTGTCC TGACGGCGTAAAACACGT CTATCAGTTACGTGCCAG ATCAGTTTCACCTAAACT GTTCATCAGACAAGAGGA AGTTCAAGAACTTTACTCTCCAATTTTTCTT	P67	ORF7a	non-frameshift deletion
NC_045512.2	28071	-2TG	P54	ORF8	Frameshift deletion
NC_045512.2	28092	-154CTAAATCACCCATTCAGTACATCGATATCGGTAATTATACAGTTTCCTGTTTA CCTTTTACAATTAATTGC CAGGAACCTAAATTGGGT AGTCTTGTAGTGCGTTGTT CGTTCTATGAAGACTTTTT AGAGTATCATGACGTTCG TGTTGTTTT	P40	ORF8	Frameshift deletion
NC_045512.2	29545	-2CA	P140	intergenic	-
