# Supplementary material for: Genomic surveillance of COVID-19 cases in Beijing
Source: Nat Commun. 2020 Oct 30;11:5503. doi: 10.1038/s41467-020-19345-0 (PMC7603498; doi:10.1038/s41467-020-19345-0)
Supplement: Supplementary file 9 — Source Data [file 41467_2020_19345_MOESM9_ESM.xlsx]

## Sheet: Figure1 B
Group	Date	Case number	Cumulative case number
Wuhan	20200112	1	1
Wuhan	20200120	3	4
Wuhan	20200121	3	7
Wuhan	20200122	1	8
Wuhan	20200123	4	12
Wuhan	20200124	4	16
Wuhan	20200125	3	19
Wuhan	20200126	5	24
Wuhan	20200127	6	30
Wuhan	20200128	5	35
Wuhan	20200129	3	38
Wuhan	20200130	1	39
Wuhan	20200131	4	43
Wuhan	20200201	1	44
Wuhan	20200202	1	45
Wuhan	20200203	1	46
Wuhan	20200204	1	47
Wuhan	20200205	2	49
Wuhan	20200206	4	53
Wuhan	20200207	1	54
Wuhan	20200208	0	54
Wuhan	20200209	1	55
Wuhan	20200210	0	55
Wuhan	20200211	0	55
Wuhan	20200212	0	55
Wuhan	20200213	0	55
Wuhan	20200214	0	55
Wuhan	20200215	0	55
Wuhan	20200216	0	55
Wuhan	20200217	0	55
Wuhan	20200218	0	55
Wuhan	20200219	0	55
Wuhan	20200220	0	55
Wuhan	20200221	0	55
Wuhan	20200222	0	55
Wuhan	20200223	0	55
Wuhan	20200224	0	55
Wuhan	20200225	0	55
Wuhan	20200226	0	55
Wuhan	20200227	0	55
Wuhan	20200228	0	55
Wuhan	20200229	0	55
Wuhan	20200301	0	55
Wuhan	20200302	0	55
Wuhan	20200303	0	55
Wuhan	20200304	0	55
Wuhan	20200305	0	55
Wuhan	20200306	0	55
Wuhan	20200307	0	55
Wuhan	20200308	0	55
Wuhan	20200309	0	55
Wuhan	20200310	0	55
Wuhan	20200311	0	55
Wuhan	20200312	0	55
Wuhan	20200313	0	55
Wuhan	20200314	0	55
Wuhan	20200315	0	55
Wuhan	20200316	0	55
Wuhan	20200317	0	55
Wuhan	20200318	0	55
Wuhan	20200319	0	55
Wuhan	20200320	0	55
Wuhan	20200321	0	55
Wuhan	20200322	0	55
Wuhan	20200323	0	55
Wuhan	20200324	0	55
Wuhan	20200325	0	55
Wuhan	20200326	0	55
Wuhan	20200327	0	55
Wuhan	20200328	0	55
Wuhan	20200329	0	55
Wuhan	20200330	0	55
Wuhan	20200331	0	55
Wuhan	20200401	0	55
Wuhan	20200402	0	55
Wuhan	20200403	0	55
Wuhan	20200404	0	55
Wuhan	20200405	0	55
Wuhan	20200406	0	55
Wuhan	20200407	0	55
Wuhan	20200408	0	55
Wuhan	20200409	0	55
Wuhan	20200410	0	55
Wuhan	20200411	0	55
Wuhan	20200412	0	55
Wuhan	20200413	0	55
Wuhan	20200414	0	55
Wuhan	20200415	0	55
Wuhan	20200416	0	55
Wuhan	20200417	0	55
Local	20200112	0	0
Local	20200120	0	0
Local	20200121	0	0
Local	20200122	0	0
Local	20200123	3	3
Local	20200124	0	3
Local	20200125	2	5
Local	20200126	2	7
Local	20200127	2	9
Local	20200128	2	11
Local	20200129	3	14
Local	20200130	7	21
Local	20200131	4	25
Local	20200201	2	27
Local	20200202	2	29
Local	20200203	13	42
Local	20200204	2	44
Local	20200205	1	45
Local	20200206	2	47
Local	20200207	10	57
Local	20200208	3	60
Local	20200209	4	64
Local	20200210	1	65
Local	20200211	2	67
Local	20200212	5	72
Local	20200213	3	75
Local	20200214	0	75
Local	20200215	0	75
Local	20200216	0	75
Local	20200217	0	75
Local	20200218	1	76
Local	20200219	2	78
Local	20200220	0	78
Local	20200221	1	79
Local	20200222	0	79
Local	20200223	0	79
Local	20200224	1	80
Local	20200225	1	81
Local	20200226	0	81
Local	20200227	9	90
Local	20200228	0	90
Local	20200229	1	91
Local	20200301	1	92
Local	20200302	2	94
Local	20200303	0	94
Local	20200304	0	94
Local	20200305	0	94
Local	20200306	0	94
Local	20200307	0	94
Local	20200308	0	94
Local	20200309	0	94
Local	20200310	0	94
Local	20200311	0	94
Local	20200312	0	94
Local	20200313	0	94
Local	20200314	0	94
Local	20200315	0	94
Local	20200316	0	94
Local	20200317	0	94
Local	20200318	0	94
Local	20200319	0	94
Local	20200320	0	94
Local	20200321	0	94
Local	20200322	0	94
Local	20200323	0	94
Local	20200324	0	94
Local	20200325	0	94
Local	20200326	0	94
Local	20200327	0	94
Local	20200328	0	94
Local	20200329	0	94
Local	20200330	0	94
Local	20200331	0	94
Local	20200401	0	94
Local	20200402	0	94
Local	20200403	0	94
Local	20200404	0	94
Local	20200405	0	94
Local	20200406	0	94
Local	20200407	0	94
Local	20200408	0	94
Local	20200409	0	94
Local	20200410	0	94
Local	20200411	0	94
Local	20200412	0	94
Local	20200413	0	94
Local	20200414	0	94
Local	20200415	3	97
Local	20200416	0	97
Local	20200417	0	97
Imported	20200112	0	0
Imported	20200120	0	0
Imported	20200121	0	0
Imported	20200122	0	0
Imported	20200123	0	0
Imported	20200124	0	0
Imported	20200125	0	0
Imported	20200126	0	0
Imported	20200127	0	0
Imported	20200128	0	0
Imported	20200129	0	0
Imported	20200130	0	0
Imported	20200131	0	0
Imported	20200201	0	0
Imported	20200202	0	0
Imported	20200203	0	0
Imported	20200204	0	0
Imported	20200205	0	0
Imported	20200206	0	0
Imported	20200207	0	0
Imported	20200208	0	0
Imported	20200209	0	0
Imported	20200210	0	0
Imported	20200211	0	0
Imported	20200212	0	0
Imported	20200213	0	0
Imported	20200214	0	0
Imported	20200215	0	0
Imported	20200216	0	0
Imported	20200217	0	0
Imported	20200218	0	0
Imported	20200219	0	0
Imported	20200220	0	0
Imported	20200221	0	0
Imported	20200222	0	0
Imported	20200223	0	0
Imported	20200224	0	0
Imported	20200225	0	0
Imported	20200226	0	0
Imported	20200227	0	0
Imported	20200228	0	0
Imported	20200229	2	2
Imported	20200301	0	2
Imported	20200302	0	2
Imported	20200303	0	2
Imported	20200304	1	3
Imported	20200305	5	8
Imported	20200306	4	12
Imported	20200307	0	12
Imported	20200308	1	13
Imported	20200309	4	17
Imported	20200310	1	18
Imported	20200311	2	20
Imported	20200312	1	21
Imported	20200313	3	24
Imported	20200314	5	29
Imported	20200315	5	34
Imported	20200316	5	39
Imported	20200317	11	50
Imported	20200318	10	60
Imported	20200319	5	65
Imported	20200320	9	74
Imported	20200321	10	84
Imported	20200322	14	98
Imported	20200323	10	108
Imported	20200324	5	113
Imported	20200325	1	114
Imported	20200326	0	114
Imported	20200327	2	116
Imported	20200328	0	116
Imported	20200329	0	116
Imported	20200330	1	117
Imported	20200331	1	118
Imported	20200401	0	118
Imported	20200402	0	118
Imported	20200403	0	118
Imported	20200404	1	119
Imported	20200405	0	119
Imported	20200406	0	119
Imported	20200407	0	119
Imported	20200408	1	120
Imported	20200409	0	120
Imported	20200410	0	120
Imported	20200411	0	120
Imported	20200412	0	120
Imported	20200413	0	120
Imported	20200414	0	120
Imported	20200415	0	120
Imported	20200416	0	120
Imported	20200417	1	121

## Sheet: Figure 1C
Group	Date	Case number	Cumulative case number
Wuhan	20200123	2	2
Wuhan	20200124	4	6
Wuhan	20200125	2	8
Wuhan	20200126	4	12
Wuhan	20200127	1	13
Wuhan	20200129	2	15
Wuhan	20200130	0	15
Wuhan	20200131	1	16
Wuhan	20200202	0	16
Wuhan	20200203	0	16
Wuhan	20200204	0	16
Wuhan	20200205	1	17
Wuhan	20200206	2	19
Wuhan	20200207	1	20
Wuhan	20200208	0	20
Wuhan	20200209	0	20
Wuhan	20200210	0	20
Wuhan	20200211	0	20
Wuhan	20200212	0	20
Wuhan	20200224	0	20
Wuhan	20200227	0	20
Wuhan	20200229	0	20
Wuhan	20200301	0	20
Wuhan	20200304	0	20
Wuhan	20200305	0	20
Wuhan	20200313	0	20
Wuhan	20200314	0	20
Wuhan	20200315	0	20
Wuhan	20200316	0	20
Wuhan	20200317	0	20
Wuhan	20200318	0	20
Wuhan	20200319	0	20
Wuhan	20200320	0	20
Wuhan	20200321	0	20
Wuhan	20200322	0	20
Wuhan	20200323	0	20
Wuhan	20200324	0	20
Local	20200123	1	1
Local	20200124	0	1
Local	20200125	1	2
Local	20200126	0	2
Local	20200127	1	3
Local	20200129	1	4
Local	20200130	4	8
Local	20200131	3	11
Local	20200202	2	13
Local	20200203	9	22
Local	20200204	1	23
Local	20200205	1	24
Local	20200206	1	25
Local	20200207	5	30
Local	20200208	1	31
Local	20200209	1	32
Local	20200210	1	33
Local	20200211	1	34
Local	20200212	2	36
Local	20200224	1	37
Local	20200227	5	42
Local	20200229	0	42
Local	20200301	1	43
Local	20200304	0	43
Local	20200305	0	43
Local	20200313	0	43
Local	20200314	0	43
Local	20200315	0	43
Local	20200316	0	43
Local	20200317	0	43
Local	20200318	0	43
Local	20200319	0	43
Local	20200320	0	43
Local	20200321	0	43
Local	20200322	0	43
Local	20200323	0	43
Local	20200324	0	43
Imported	20200123	0	0
Imported	20200124	0	0
Imported	20200125	0	0
Imported	20200126	0	0
Imported	20200127	0	0
Imported	20200129	0	0
Imported	20200130	0	0
Imported	20200131	0	0
Imported	20200202	0	0
Imported	20200203	0	0
Imported	20200204	0	0
Imported	20200205	0	0
Imported	20200206	0	0
Imported	20200207	0	0
Imported	20200208	0	0
Imported	20200209	0	0
Imported	20200210	0	0
Imported	20200211	0	0
Imported	20200212	0	0
Imported	20200224	0	0
Imported	20200227	0	0
Imported	20200229	1	1
Imported	20200301	0	1
Imported	20200304	1	2
Imported	20200305	1	3
Imported	20200313	2	5
Imported	20200314	2	7
Imported	20200315	1	8
Imported	20200316	4	12
Imported	20200317	4	16
Imported	20200318	9	25
Imported	20200319	2	27
Imported	20200320	3	30
Imported	20200321	2	32
Imported	20200322	3	35
Imported	20200323	3	38
Imported	20200324	1	39

## Sheet: Figure 1D
Position	Median	Q1	Q3
100	366.85	52.495	3145.53
200	4982.73	1878.34	32880.6
300	15699.2	3051.8	70816.9
400	13026.4	2560.75	70101.6
500	11152.1	3015.76	67650
600	12879.8	3196.45	60859.1
700	18596.5	4208.4	60905
800	20747.2	4221.75	70586.6
900	20675.9	4487.26	74751.6
1000	21981.8	3236.82	70993.4
1100	17073.9	2856.28	72364.4
1200	21451.5	4438.59	70869.8
1300	26839	3921.22	76297.7
1400	21990.8	4761.99	74091.6
1500	18996	3809.3	66808.5
1600	17422.1	3435.74	71157.6
1700	22406.7	4149.41	74192.9
1800	21335.4	5081.56	76455.8
1900	23788	4480.75	79802.1
2000	21062.9	4146.11	75085.3
2100	20032.1	5543.06	78253.6
2200	19422.9	4874.09	70319.1
2300	19412.3	3430.69	72623.8
2400	16811.7	3109.13	67125.6
2500	8747.17	1416.18	41220.3
2600	7653.7	1718.15	53240.4
2700	9724.05	2126.31	57762.3
2800	14171.5	3673.86	67895.9
2900	14185.5	3776.06	70868.2
3000	16623.4	2958.96	74450.4
3100	18224.6	2944.54	68427.6
3200	11879.5	2383.79	51384
3300	7768.77	1866.65	59106.8
3400	10423.5	2334.22	61009.1
3500	12669.5	2682.28	68943.8
3600	11223.5	1837.55	51862.9
3700	8946.15	1672.37	57076.9
3800	8702.47	1441.35	54183
3900	8827.79	1914.87	38606.4
4000	8982.8	1899.66	36643.5
4100	9813.43	2204.93	47748.9
4200	9968.76	1743.93	51246.8
4300	11254.9	1767.08	50615.8
4400	7532.79	1004.15	38708.4
4500	8977.88	1208.11	48249
4600	17983.3	3350.78	75939.6
4700	27279.5	5252.54	81115.5
4800	24131.8	5449.07	76936.6
4900	14558.9	3321.2	63383.7
5000	18814.9	4001.97	77228.7
5100	18961.3	3689.89	77556.3
5200	16137.9	3902.74	70494.5
5300	13134.2	2466.13	68159.8
5400	16524	3271.92	66020.4
5500	25859.2	4579.59	78434.9
5600	25041.9	5324.95	73779.6
5700	23465.9	5678.9	76162.5
5800	12150.2	3182.68	56997
5900	11903.5	2341.11	57670.6
6000	9008.58	1510.32	49923.8
6100	9858.6	2044.44	54640.7
6200	16544.2	3261.91	63303.6
6300	16424.4	4499.98	76007.8
6400	15665.6	3696.8	68696.4
6500	14182	4041.32	60714.8
6600	12427.8	2007.42	52795.6
6700	7612.58	1785.64	49473.9
6800	4121.73	1128.92	33913.4
6900	4112.87	552.107	24247
7000	2714.19	503.168	15628.4
7100	11329	2557.93	58761.8
7200	17281.2	3528.83	71606.4
7300	17159.3	3818.68	73092.8
7400	12038.8	3515.56	49392.4
7500	16572.6	2380.44	58099.6
7600	18825.7	4184.36	70220.4
7700	19452.4	3682.36	72828.2
7800	18094.7	3303.74	64687.8
7900	19681.4	2497.64	73337.6
8000	19895.1	3581.66	70302.3
8100	27227	3979.18	81065.5
8200	32055	5101.94	81446.4
8300	26115.8	4971.02	75992.5
8400	17875.7	3497.34	77786.3
8500	16287.7	2370.57	66385.1
8600	13632.5	2271.95	66123
8700	19556.7	2849.86	67776.6
8800	24558.1	5044.09	74955.3
8900	18341.2	3845.09	73282.6
9000	25750.2	5468.94	83659.6
9100	24504.3	6160.76	77066.6
9200	16735.3	4091.01	71495.5
9300	12993.5	2291	60507.3
9400	11416.9	2739.67	61132.7
9500	25617.1	4498.13	79777.5
9600	22120.8	3050.47	66332.4
9700	20172.7	2443.21	66315.5
9800	17434.3	3364.49	73554.5
9900	15231.4	2939.74	59221.3
10000	26365.3	3077.69	72307.8
10100	20507.7	3464.13	70838.9
10200	23386.8	3522.49	80036.1
10300	23590.8	3944.45	79321
10400	30820.3	4544.85	80628.1
10500	25866.2	3946.63	75666.1
10600	15787.5	3656.34	74181.6
10700	20454.5	5446.16	64301.7
10800	25097.2	6591.06	84233.1
10900	21301.5	5101.68	70545.6
11000	21797.5	5215.86	75719.2
11100	25929.6	5161.72	73019.5
11200	34789.3	8209.56	82764.2
11300	30905.5	9235.82	82164.7
11400	24116	7127.1	77302.5
11500	19868.2	5034.68	64507.4
11600	20402.7	4279.72	72295
11700	18587	4179.02	74353.5
11800	12280.4	2757.92	59020.9
11900	13051.5	3066.22	67620.2
12000	23079.9	5414.68	76236.7
12100	18941.3	4382.13	72176.1
12200	16897.1	3565.89	74741
12300	14925.8	3212.64	66838.4
12400	10193.4	3179.28	52115.3
12500	16975.8	5465	64031.1
12600	19664	4193.94	72948.2
12700	29212.2	5679.48	78193.1
12800	19913.4	3905.76	59931.2
12900	9815.68	1908.77	36116.6
13000	7324.55	1432.38	32620.9
13100	15119	2542.99	74430
13200	18277.8	4098.4	79182.2
13300	22878.8	5389.19	73936.3
13400	16354.2	2798.67	66173.1
13500	11308.8	2158.65	62183.2
13600	10841.9	1872.21	53686.4
13700	11326.5	1974.33	44789.8
13800	19250.2	5414.34	77299.4
13900	24275.4	5148.05	78724.7
14000	22931.8	5999.06	79807.6
14100	30786.6	8683.72	79366.6
14200	25068.5	6217.42	79294
14300	19485.8	3197.71	69090
14400	17615.5	2740.44	62009.1
14500	19127.5	3398.37	68213.7
14600	21851.4	4237.06	66849.6
14700	24150.5	6616.99	72834.2
14800	18475.6	4133.46	71545.9
14900	19804.1	2995.11	73815.8
15000	23939.3	4959.34	73427.1
15100	24149.2	4807.34	80884.2
15200	23792.7	4275.05	79621.3
15300	22316.1	3548.12	68617.2
15400	16521	3893.84	70394.7
15500	19958.5	3392.06	74157.3
15600	26627.6	5616.52	80198.5
15700	24949.7	4939.61	80947.9
15800	28714.2	5075.48	78779.4
15900	29452.3	5359.91	77141.9
16000	28129.8	5638.19	84003.3
16100	30954.2	6868.62	83131.8
16200	27976.6	5958.07	85423.5
16300	40190.4	6912.11	86102.7
16400	41585.9	8078.56	89256.9
16500	29150.1	5651.38	81570
16600	29322.6	5156.99	79568.4
16700	33816.8	5331.95	75835.4
16800	28999.8	4779.04	78988.1
16900	24121	4436.5	79695.8
17000	30212.1	5412.64	85298.4
17100	31187.9	5633.4	85751.5
17200	27247.1	4881.4	77404.3
17300	28930.4	5833.87	85512
17400	55066.9	10544.5	88139.1
17500	23553.1	6869.99	76284.3
17600	24874.1	5189.1	75931.8
17700	20892.5	4340.57	76469.7
17800	27067.2	5705	84446.7
17900	26510.3	6292.69	81741.4
18000	22095.8	4034.85	81475.1
18100	18900.7	3967.83	75031.1
18200	25475.4	4928.86	78917.9
18300	21971.8	3929.27	78108.3
18400	23451	5563.88	79191.8
18500	28280	6282.08	80066.5
18600	27137.8	6723.74	78846
18700	27675.3	5490.66	73251.2
18800	28028.5	4238.28	80532.6
18900	24648.1	5960.2	80577.8
19000	19995.8	4517.5	70306.3
19100	20625.1	4178.4	69847.1
19200	16366.8	2751.07	57695.9
19300	22487.1	3976.55	69575.4
19400	18724.2	2915.68	74433.9
19500	18876.8	4393.02	74909.3
19600	27369	5670.24	84577.4
19700	19553.3	3585.32	75211.1
19800	15903.3	3030.12	73680.7
19900	26192	4044.38	75453.5
20000	40567.5	6066.41	84603.6
20100	21270.7	4849.41	73643.2
20200	12179.8	2609.13	51490.9
20300	8217.03	896.285	36937.4
20400	9998.68	1934.54	50991.6
20500	10798.4	1832.48	42180.4
20600	8283.42	1509.37	36322.4
20700	11696.4	2467.33	61896.4
20800	12171.9	2103.91	58542.6
20900	9383.98	2520.94	59400.7
21000	16166.2	3277.12	76991.3
21100	16078	2449.09	62558.6
21200	17725	3585.59	69121.1
21300	22258.6	5612.11	85530.8
21400	19312.4	3719.26	73445.7
21500	13570.4	2265.05	68720.6
21600	20663.1	3385.91	75676.4
21700	19868.4	3959.57	66500.4
21800	17436.3	3459.87	69902.2
21900	13686.6	2923.02	64483.8
22000	12881.1	1974.03	57088.8
22100	8787	1991.1	45422.4
22200	6910.02	1910.73	37906.9
22300	9261.02	3554	60288.2
22400	12378.1	3932.99	49217.3
22500	9395.88	1904.41	44846.5
22600	10405.8	2759.44	49815.4
22700	10604.7	2871.5	39647.1
22800	6440.01	1460.48	37994.4
22900	6686.96	991.355	34897.9
23000	11323.1	2240.23	59733.3
23100	20317.2	3487.92	67824.7
23200	27295.2	4505.93	82274.5
23300	33429.8	5865.49	82255.3
23400	29704.9	6103.48	84131.6
23500	20679.1	5118.26	78337.4
23600	24734	4861.07	72583.6
23700	30908.3	4570.39	73430.6
23800	18666.8	2855.7	66081.6
23900	13828.8	3826.61	53286.5
24000	11367.5	2178.41	49091.4
24100	19251.6	3589.4	68806.6
24200	14821.9	3181.38	65729.8
24300	10508.4	2726.99	55679.6
24400	19043.9	3088.74	68945.5
24500	17455.5	2496.28	66510.6
24600	23235.7	3941.11	72840.6
24700	23582.7	4479.21	79853.9
24800	24969.5	5158.02	80727.8
24900	30693.1	4683.73	78814.1
25000	22266.5	3521.78	71447.1
25100	15383.1	3188.75	62685.9
25200	14579	2158.07	65824.6
25300	16260.7	2406.53	72148.2
25400	17658.7	3458.98	75439.7
25500	24527.9	4608.76	79276.5
25600	27527.5	4972.73	77117.7
25700	19855.4	4854.83	74145
25800	14106.3	2789.91	67947.9
25900	17207.3	3121.76	68731.5
26000	23457.9	4756.77	72082.1
26100	27764.7	6079.91	87161.9
26200	46517.5	8054.31	86165.9
26300	49240.6	9888.84	84299.7
26400	33087.4	5755	76793.5
26500	16448.1	2725.58	55769.3
26600	6351.44	1497.59	34832.2
26700	15945	3206.02	64716.8
26800	27450.5	6913.22	82328.4
26900	48589.4	10039.6	85918.5
27000	32684.9	7207.61	83502.5
27100	24453.1	5074.47	83724.5
27200	15741.4	3509.7	75934.3
27300	8948.91	2045.81	39951.6
27400	8869.36	1109.18	44158.7
27500	18100.3	3829.03	73992
27600	21616	5236.16	81448.2
27700	28284	6324.59	82734.6
27800	31600	5623.02	87652.7
27900	42212.7	9327.03	89797.9
28000	48504.4	10278.4	86715.5
28100	36329.3	6723.19	84272.6
28200	43026.9	8025.84	85154.1
28300	37643.3	7210.6	86260.5
28400	26024.2	4456.39	77960.6
28500	22342.2	5149.95	79246.3
28600	20666.4	3680.82	73117.1
28700	28882.2	6085.58	84265.3
28800	29324	5551.93	82772.1
28900	27768.2	5139.64	87099.9
29000	28417.9	6002.87	83710.6
29100	25909	5318.33	80607.1
29200	23285.3	3565.95	75215.4
29300	20410.6	4018.1	81210.7
29400	22365.3	5909.39	80402.9
29500	23699.3	4906.01	76992.3
29600	29269.2	6768.97	86550.8
29700	39375.8	6778.48	88011.2
29800	43846.4	9416.81	80398.2
29900	10010.4	3541.56	22653.5

## Sheet: Figure 2, S3-S6
Genome	Continent	Clade	Lineage	Date	hfSNPs
					C8782T	T28144C	C17747T	A17858G	C18060T	G28881A	G28882A	G28883C	G11083T	C14805T	G26144T	C241T	C14408T	C3037T	A23403G	C1059T	G25563T
EPI_ISL_402119	Asia	C1	B	2019-12-30	0	0	0	0	0	0	0	0	0	0	0	0	0	0	0	0	0
EPI_ISL_402120	Asia	C1	B	2020-01-01	0	0	0	0	0	0	0	0	0	0	0	0	0	0	0	0	0
EPI_ISL_402121	Asia	C1	B	2019-12-30	0	0	0	0	0	0	0	0	0	0	0	0	0	0	0	0	0
EPI_ISL_402123	Asia	C1	B	2019-12-24	0	0	0	0	0	0	0	0	0	0	0	0	0	0	0	0	0
EPI_ISL_402124	Asia	C1	B	2019-12-30	0	0	0	0	0	0	0	0	0	0	0	0	0	0	0	0	0
EPI_ISL_402125	Asia	C1	B	2019-12-31	0	0	0	0	0	0	0	0	0	0	0	0	0	0	0	0	0
EPI_ISL_402127	Asia	C1	B	2019-12-30	0	0	0	0	0	0	0	0	0	0	0	0	0	0	0	0	0
EPI_ISL_402128	Asia	C1	B	2019-12-30	0	0	0	0	0	0	0	0	0	0	0	0	0	0	0	0	0
EPI_ISL_402129	Asia	C1	B	2019-12-30	0	0	0	0	0	0	0	0	0	0	0	0	0	0	0	0	0
EPI_ISL_402130	Asia	C1	B	2019-12-30	0	0	0	0	0	0	0	0	0	0	0	0	0	0	0	0	0
EPI_ISL_402132	Asia	C1	B	2019-12-30	0	0	0	0	0	0	0	0	0	0	0	0	0	0	0	0	0
EPI_ISL_403928	Asia	C1	B	2020-01-01	0	0	0	0	0	0	0	0	0	0	0	0	0	0	0	0	0
EPI_ISL_403929	Asia	C1	B	2019-12-30	0	0	0	0	0	0	0	0	0	0	0	0	0	0	0	0	0
EPI_ISL_403930	Asia	C1	B	2019-12-30	0	0	0	0	0	0	0	0	0	0	0	0	0	0	0	0	0
EPI_ISL_403931	Asia	C1	B	2019-12-30	0	0	0	0	0	0	0	0	0	0	0	0	0	0	0	0	0
EPI_ISL_403932	Asia	C2	A	2020-01-14	1	1	0	0	0	0	0	0	0	0	0	0	0	0	0	0	0
EPI_ISL_403933	Asia	C2	A	2020-01-15	1	1	0	0	0	0	0	0	0	0	0	0	0	0	0	0	0
EPI_ISL_403934	Asia	C1	B	2020-01-15	0	0	0	0	0	0	0	0	0	0	0	0	0	0	0	0	0
EPI_ISL_403935	Asia	C2	A	2020-01-15	1	1	0	0	0	0	0	0	0	0	0	0	0	0	0	0	0
EPI_ISL_403936	Asia	C1	B	2020-01-17	0	0	0	0	0	0	0	0	0	0	0	0	0	0	0	0	0
EPI_ISL_403937	Asia	C1	B	2020-01-18	0	0	0	0	0	0	0	0	0	0	0	0	0	0	0	0	0
EPI_ISL_403962	Asia	C1	B	2020-01-08	0	0	0	0	0	0	0	0	0	0	0	0	0	0	0	0	0
EPI_ISL_403963	Asia	C1	B	2020-01-13	0	0	0	0	0	0	0	0	0	0	0	0	0	0	0	0	0
EPI_ISL_404227	Asia	C1	B	2020-01-16	0	0	0	0	0	0	0	0	0	0	0	0	0	0	0	0	0
EPI_ISL_404228	Asia	C1	B	2020-01-17	0	0	0	0	0	0	0	0	0	0	0	0	0	0	0	0	0
EPI_ISL_404253	North America	C2	B	2020-01-21	1	1	0	0	0	0	0	0	0	0	0	0	0	0	0	0	0
EPI_ISL_404895	North America	C3	A	2020-01-19	1	1	0	0	1	0	0	0	0	0	0	0	0	0	0	0	0
EPI_ISL_405839	Asia	C2	A	2020-01-11	1	1	0	0	0	0	0	0	0	0	0	0	0	0	0	0	0
EPI_ISL_406030	Asia	C2	A	2020-01-10	1	1	0	0	0	0	0	0	0	0	0	0	0	0	0	0	0
EPI_ISL_406031	Asia	C1	B	2020-01-23	0	0	0	0	0	0	0	0	0	0	1	0	0	0	0	0	0
EPI_ISL_406034	North America	C2	A	2020-01-23	1	1	0	0	0	0	0	0	0	0	0	0	0	0	0	0	0
EPI_ISL_406036	North America	C1	B	2020-01-22	0	0	0	0	0	0	0	0	0	0	1	0	0	0	0	0	0
EPI_ISL_406223	North America	C2	A	2020-01-22	1	1	0	0	0	0	0	0	1	0	0	0	0	0	0	0	0
EPI_ISL_406531	Asia	C1	B	2020-01-22	0	0	0	0	0	0	0	0	0	0	0	0	0	0	0	0	0
EPI_ISL_406533	Asia	C1	B	2020-01-22	0	0	0	0	0	0	0	0	0	0	0	0	0	0	0	0	0
EPI_ISL_406534	Asia	C1	B	2020-01-22	0	0	0	0	0	0	0	0	0	0	0	0	0	0	0	0	0
EPI_ISL_406535	Asia	C1	B	2020-01-22	0	0	0	0	0	0	0	0	0	0	0	0	0	0	0	0	0
EPI_ISL_406536	Asia	C1	B	2020-01-22	0	0	0	0	0	0	0	0	0	0	0	0	0	0	0	0	0
EPI_ISL_406538	Asia	C1	B	2020-01-23	0	0	0	0	0	0	0	0	0	0	0	0	0	0	0	0	0
EPI_ISL_406592	Asia	C2	A	2020-01-13	0	1	0	0	0	0	0	0	0	0	0	0	0	0	0	0	0
EPI_ISL_406593	Asia	C2	A	2020-01-13	1	1	0	0	0	0	0	0	0	0	0	0	0	0	0	0	0
EPI_ISL_406594	Asia	C1	B	2020-01-16	0	0	0	0	0	0	0	0	0	0	0	0	0	0	0	0	0
EPI_ISL_406595	Asia	C1	B	2020-01-16	0	0	0	0	0	0	0	0	0	0	0	0	0	0	0	0	0
EPI_ISL_406596	Europe	C1	B	2020-01-23	0	0	0	0	0	0	0	0	0	0	1	0	0	0	0	0	0
EPI_ISL_406597	Europe	C1	B	2020-01-23	0	0	0	0	0	0	0	0	0	0	1	0	0	0	0	0	0
EPI_ISL_406716	Asia	C1	B	2020-01-02	0	0	0	0	0	0	0	0	0	0	0	0	0	0	0	0	0
EPI_ISL_406717	Asia	C1	B	2020-01-02	0	0	0	0	0	0	0	0	0	0	0	0	0	0	0	0	0
EPI_ISL_406798	Asia	C1	B	2019-12-26	0	0	0	0	0	0	0	0	0	0	0	0	0	0	0	0	0
EPI_ISL_406800	Asia	C1	B	2020-01-01	0	0	0	0	0	0	0	0	0	0	0	0	0	0	0	0	0
EPI_ISL_406801	Asia	C2	A	2020-01-05	1	1	0	0	0	0	0	0	0	0	0	0	0	0	0	0	0
EPI_ISL_406844	Oceania	C1	B	2020-01-25	0	0	0	0	0	0	0	0	0	0	1	0	0	0	0	0	0
EPI_ISL_406862	Europe	C5	B	2020-01-28	0	0	0	0	0	0	0	0	0	0	0	1	0	1	1	0	0
EPI_ISL_406970	Asia	C1	B	2020-01-20	0	0	0	0	0	0	0	0	0	0	0	0	0	0	0	0	0
EPI_ISL_406973	Asia	C1	B	2020-01-23	0	0	0	0	0	0	0	0	0	0	0	0	0	0	0	0	0
EPI_ISL_407071	Europe	C2	A	2020-01-29	1	1	0	0	0	0	0	0	0	0	0	0	0	0	0	0	0
EPI_ISL_407073	Europe	C2	A	2020-01-29	1	1	0	0	0	0	0	0	0	0	0	0	0	0	0	0	0
EPI_ISL_407084	Asia	C1	B	2020-01-25	0	0	0	0	0	0	0	0	0	0	0	0	0	0	0	0	0
EPI_ISL_407193	Asia	C2	A	2020-01-25	1	1	0	0	0	0	0	0	0	0	0	0	0	0	0	0	0
EPI_ISL_407214	North America	C3	A	2020-01-25	1	1	0	0	1	0	0	0	0	0	0	0	0	0	0	0	0
EPI_ISL_407215	North America	C3	A	2020-01-25	1	1	0	0	1	0	0	0	0	0	0	0	0	0	0	0	0
EPI_ISL_407313	Asia	C1	B	2020-01-19	0	0	0	0	0	0	0	0	0	0	0	0	0	0	0	0	0
EPI_ISL_407893	Oceania	C2	A	2020-01-24	1	1	0	0	0	0	0	0	0	0	0	0	0	0	0	0	0
EPI_ISL_407894	Oceania	C2	A	2020-01-28	1	1	0	0	0	0	0	0	0	0	0	0	0	0	0	0	0
EPI_ISL_407896	Oceania	C2	A	2020-01-30	1	1	0	0	0	0	0	0	0	0	0	0	0	0	0	0	0
EPI_ISL_407976	Europe	C2	A	2020-02-03	1	1	0	0	0	0	0	0	0	0	0	0	0	0	0	0	0
EPI_ISL_407987	Asia	C1	B	2020-01-25	0	0	0	0	0	0	0	0	0	0	0	0	0	0	0	0	0
EPI_ISL_407988	Asia	C1	B	2020-02-01	0	0	0	0	0	0	0	0	1	0	0	0	0	0	0	0	0
EPI_ISL_408008	North America	C1	B	2020-01-29	0	0	0	0	0	0	0	0	0	0	0	0	0	0	0	0	0
EPI_ISL_408009	North America	C1	B	2020-01-29	0	0	0	0	0	0	0	0	0	0	0	0	0	0	0	0	0
EPI_ISL_408010	North America	C1	B	2020-01-29	0	0	0	0	0	0	0	0	0	0	0	0	0	0	0	0	0
EPI_ISL_408430	Europe	C1	B	2020-01-29	0	0	0	0	0	0	0	0	1	0	0	0	0	0	0	0	0
EPI_ISL_408431	Europe	C1	B	2020-01-29	0	0	0	0	0	0	0	0	0	0	0	0	0	0	0	0	0
EPI_ISL_408478	Asia	C3	A	2020-01-21	1	1	0	0	1	0	0	0	0	0	0	0	0	0	0	0	0
EPI_ISL_408479	Asia	C1	B	2020-01-23	0	0	0	0	0	0	0	0	0	0	0	0	0	0	0	0	0
EPI_ISL_408480	Asia	C2	A	2020-01-17	1	1	0	0	0	0	0	0	1	0	0	0	0	0	0	0	0
EPI_ISL_408481	Asia	C1	B	2020-01-18	0	0	0	0	0	0	0	0	1	0	0	0	0	0	0	0	0
EPI_ISL_408482	Asia	C1	B.4	2020-01-19	0	0	0	0	0	0	0	0	1	0	0	0	0	0	0	0	0
EPI_ISL_408484	Asia	C2	A	2020-01-15	1	1	0	0	0	0	0	0	0	0	0	0	0	0	0	0	0
EPI_ISL_408485	Asia	C2	A	2020-01-18	1	1	0	0	0	0	0	0	0	0	0	0	0	0	0	0	0
EPI_ISL_408486	Asia	C1	B	2020-01-11	0	0	0	0	0	0	0	0	0	0	0	0	0	0	0	0	0
EPI_ISL_408488	Asia	C1	B	2020-01-19	0	0	0	0	0	0	0	0	0	0	0	0	0	0	0	0	0
EPI_ISL_408489	Asia	C2	A	2020-01-31	1	1	0	0	0	0	0	0	0	0	0	0	0	0	0	0	0
EPI_ISL_408514	Asia	C1	B	2020-01-01	0	0	0	0	0	0	0	0	0	0	0	0	0	0	0	0	0
EPI_ISL_408515	Asia	C1	B	2020-01-01	0	0	0	0	0	0	0	0	0	0	0	0	0	0	0	0	0
EPI_ISL_408665	Asia	C2	A	2020-01-29	1	1	0	0	0	0	0	0	0	0	0	0	0	0	0	0	0
EPI_ISL_408666	Asia	C2	A	2020-01-31	1	1	0	0	0	0	0	0	0	0	0	0	0	0	0	0	0
EPI_ISL_408667	Asia	C2	A	2020-01-31	1	1	0	0	0	0	0	0	0	0	0	0	0	0	0	0	0
EPI_ISL_408668	Asia	C2	A	2020-01-24	1	1	0	0	0	0	0	0	0	0	0	0	0	0	0	0	0
EPI_ISL_408669	Asia	C1	B	2020-01-29	0	0	0	0	0	0	0	0	0	0	0	0	0	0	0	0	0
EPI_ISL_408670	North America	C1	B	2020-01-31	0	0	0	0	0	0	0	0	0	0	0	0	0	0	0	0	0
EPI_ISL_408976	Oceania	C1	B	2020-01-22	0	0	0	0	0	0	0	0	0	0	0	0	0	0	0	0	0
EPI_ISL_408977	Oceania	C1	B	2020-01-25	0	0	0	0	0	0	0	0	0	0	1	0	0	0	0	0	0
EPI_ISL_409067	North America	C1	B	2020-01-29	0	0	0	0	0	0	0	0	0	0	0	0	0	0	0	0	0
EPI_ISL_410044	North America	C1	B	2020-01-27	0	0	0	0	0	0	0	0	0	0	0	0	0	0	0	0	0
EPI_ISL_410045	North America	C2	A.3	2020-01-28	1	1	0	0	0	0	0	0	0	0	0	0	0	0	0	0	0
EPI_ISL_410218	Asia	C1	B	2020-02-05	0	0	0	0	0	0	0	0	0	0	0	0	0	0	0	0	0
EPI_ISL_410301	Asia	C1	B	2020-01-13	0	0	0	0	0	0	0	0	0	0	0	0	0	0	0	0	0
EPI_ISL_410531	Asia	C1	B	2020-01-25	0	0	0	0	0	0	0	0	0	0	0	0	0	0	0	0	0
EPI_ISL_410532	Asia	C1	B	2020-01-23	0	0	0	0	0	0	0	0	0	0	0	0	0	0	0	0	0
EPI_ISL_410535	Asia	C2	A	2020-02-03	1	1	0	0	0	0	0	0	0	0	0	1	0	0	0	0	0
EPI_ISL_410536	Asia	C1	B	2020-02-06	0	0	0	0	0	0	0	0	0	0	1	0	0	0	0	0	0
EPI_ISL_410537	Asia	C1	B	2020-02-09	0	0	0	0	0	0	0	0	0	0	0	0	0	0	0	0	0
EPI_ISL_410545	Europe	C1	B	2020-01-29	0	0	0	0	0	0	0	0	1	0	1	0	0	0	0	0	0
EPI_ISL_410546	Europe	C1	B	2020-01-31	0	0	0	0	0	0	0	0	1	0	1	0	0	0	0	0	0
EPI_ISL_410713	Asia	C1	B	2020-01-27	0	0	0	0	0	0	0	0	0	0	1	0	0	0	0	0	0
EPI_ISL_410714	Asia	C1	B	2020-02-03	0	0	0	0	0	0	0	0	0	0	1	0	0	0	0	0	0
EPI_ISL_410715	Asia	C1	B	2020-02-04	0	0	0	0	0	0	0	0	0	0	1	0	0	0	0	0	0
EPI_ISL_410716	Asia	C1	B	2020-02-04	0	0	0	0	0	0	0	0	0	0	1	0	0	0	0	0	0
EPI_ISL_410717	Oceania	C2	A	2020-02-05	1	1	0	0	0	0	0	0	0	0	0	0	0	0	0	0	0
EPI_ISL_410718	Oceania	C2	A	2020-02-05	1	1	0	0	0	0	0	0	0	0	0	0	0	0	0	0	0
EPI_ISL_410719	Asia	C1	B	2020-02-02	0	0	0	0	0	0	0	0	0	0	0	0	0	0	0	0	0
EPI_ISL_410720	Europe	C1	B	2020-01-23	0	0	0	0	0	0	0	0	0	0	1	0	0	0	0	0	0
EPI_ISL_410984	Europe	C1	B	2020-01-29	0	0	0	0	0	0	0	0	1	0	0	0	0	0	0	0	0
EPI_ISL_411060	Asia	C3	A	2020-01-21	1	1	0	0	1	0	0	0	0	0	0	0	0	0	0	0	0
EPI_ISL_411066	Asia	C1	B	2020-01-22	0	0	0	0	0	0	0	0	0	0	0	0	0	0	0	0	0
EPI_ISL_411218	Europe	C1	B	2020-02-02	0	0	0	0	0	0	0	0	1	0	0	0	0	0	0	0	0
EPI_ISL_411219	Europe	C1	B	2020-01-28	0	0	0	0	0	0	0	0	0	0	1	0	0	0	0	0	0
EPI_ISL_411220	Europe	C1	B	2020-01-28	0	0	0	0	0	0	0	0	0	0	1	0	0	0	0	0	0
EPI_ISL_411902	Asia	C1	B	2020-01-27	0	0	0	0	0	0	0	0	0	0	0	0	0	0	0	0	0
EPI_ISL_411915	Asia	C1	B	2020-01-25	0	0	0	0	0	0	0	0	0	0	0	0	0	0	0	0	0
EPI_ISL_411926	Asia	C2	A	2020-01-24	1	1	0	0	0	0	0	0	0	0	0	0	0	0	0	0	0
EPI_ISL_411927	Asia	C1	B	2020-01-28	0	0	0	0	0	0	0	0	0	0	0	0	0	0	0	0	0
EPI_ISL_411929	Asia	C1	B	2020-01-01	0	0	0	0	0	0	0	0	0	0	1	0	0	0	0	0	0
EPI_ISL_411950	Asia	C1	B	2020-01-23	0	0	0	0	0	0	0	0	0	0	0	0	0	0	0	0	0
EPI_ISL_411951	Europe	C1	B	2020-02-07	0	0	0	0	0	0	0	0	0	0	1	0	0	0	0	0	0
EPI_ISL_411952	Asia	C1	B	2020-01-24	0	0	0	0	0	0	0	0	0	0	0	0	0	0	0	0	0
EPI_ISL_411953	Asia	C1	B	2020-01-24	0	0	0	0	0	0	0	0	0	0	0	0	0	0	0	0	0
EPI_ISL_411954	North America	C2	A	2020-02-06	1	1	0	0	0	0	0	0	0	0	0	0	0	0	0	0	0
EPI_ISL_411955	North America	C1	B	2020-02-10	0	0	0	0	0	0	0	0	0	0	0	0	0	0	0	0	0
EPI_ISL_411956	North America	C2	A	2020-02-11	1	1	0	0	0	0	0	0	0	0	0	0	0	0	0	0	0
EPI_ISL_411957	Asia	C1	B	2020-01-08	0	0	0	0	0	0	0	0	0	0	0	0	0	0	0	0	0
EPI_ISL_412026	Asia	C1	B	2020-02-23	0	0	0	0	0	0	0	0	0	0	0	0	0	0	0	0	0
EPI_ISL_412028	Asia	C2	A	2020-01-22	1	1	0	0	0	0	0	0	0	0	0	0	0	0	0	0	0
EPI_ISL_412029	Asia	C1	B.7	2020-01-30	0	0	0	0	0	0	0	0	0	0	1	0	0	0	0	0	0
EPI_ISL_412030	Asia	C1	B	2020-02-01	0	0	0	0	0	0	0	0	1	0	0	0	0	0	0	0	0
EPI_ISL_412116	Europe	C4	B.2.1	2020-02-09	0	0	0	0	0	0	0	0	1	1	1	0	0	0	0	0	0
EPI_ISL_412459	Asia	C1	B	2020-01-08	0	0	0	0	0	0	0	0	0	0	0	0	0	0	0	0	0
EPI_ISL_412862	North America	C1	B	2020-02-23	0	0	0	0	0	0	0	0	0	0	0	0	0	0	0	0	0
EPI_ISL_412869	Asia	C2	A	2020-01-30	1	1	0	0	0	0	0	0	0	0	0	0	0	0	0	0	0
EPI_ISL_412870	Asia	C2	A	2020-01-30	1	1	0	0	0	0	0	0	0	0	0	0	0	0	0	0	0
EPI_ISL_412871	Asia	C2	A	2020-01-31	1	1	0	0	0	0	0	0	0	0	0	0	0	0	0	0	0
EPI_ISL_412872	Asia	C1	B	2020-02-01	0	0	0	0	0	0	0	0	0	0	0	0	0	0	0	0	0
EPI_ISL_412873	Asia	C2	A	2020-02-06	1	1	0	0	0	0	0	0	1	0	0	0	0	0	0	0	0
EPI_ISL_412898	Asia	C1	B	2019-12-30	0	0	0	0	0	0	0	0	0	0	0	0	0	0	0	0	0
EPI_ISL_412899	Asia	C1	B	2019-12-30	0	0	0	0	0	0	0	0	0	0	0	0	0	0	0	0	0
EPI_ISL_412912	Europe	C6	B.1.1	2020-02-25	0	0	0	0	0	1	1	1	0	0	0	1	1	1	1	0	0
EPI_ISL_412966	Asia	C1	B	2020-02-05	0	0	0	0	0	0	0	0	0	0	0	0	0	0	0	0	0
EPI_ISL_412967	Asia	C1	B	2020-01-29	0	0	0	0	0	0	0	0	0	0	0	0	0	0	0	0	0
EPI_ISL_412968	Asia	C1	B	2020-02-10	0	0	0	0	0	0	0	0	1	0	0	0	0	0	0	0	0
EPI_ISL_412969	Asia	C1	B.5	2020-02-10	0	0	0	0	0	0	0	0	1	0	0	0	0	0	0	0	0
EPI_ISL_412970	North America	C3	A.1	2020-02-24	1	1	1	1	1	0	0	0	0	0	0	0	0	0	0	0	0
EPI_ISL_412972	North America	C6	B.1.1	2020-02-27	0	0	0	0	0	1	1	1	0	0	0	1	1	1	1	0	0
EPI_ISL_412973	Europe	C5	B.1	2020-02-20	0	0	0	0	0	0	0	0	0	0	0	1	1	1	1	0	0
EPI_ISL_412974	Europe	C1	B	2020-01-29	0	0	0	0	0	0	0	0	1	0	1	0	0	0	0	0	0
EPI_ISL_412975	Oceania	C1	B.4	2020-02-28	0	0	0	0	0	0	0	0	1	0	0	0	0	0	0	0	0
EPI_ISL_412978	Asia	C2	A	2020-01-17	1	1	0	0	0	0	0	0	0	0	0	0	0	0	0	0	0
EPI_ISL_412979	Asia	C2	A	2020-01-18	1	1	0	0	0	0	0	0	0	0	0	0	0	0	0	0	0
EPI_ISL_412980	Asia	C2	A	2020-01-18	1	1	0	0	0	0	0	0	0	0	0	0	0	0	0	0	0
EPI_ISL_412981	Asia	C1	B.4	2020-01-18	0	0	0	0	0	0	0	0	1	0	0	0	0	0	0	0	0
EPI_ISL_412982	Asia	C2	A	2020-02-07	1	1	0	0	0	0	0	0	0	0	0	0	0	0	1	0	0
EPI_ISL_412983	Asia	C2	A	2020-02-08	1	1	0	0	0	0	0	0	0	0	0	0	0	0	0	0	0
EPI_ISL_413014	North America	C1	B	2020-01-25	0	0	0	0	0	0	0	0	0	0	0	0	0	0	0	0	0
EPI_ISL_413015	North America	C1	B	2020-01-23	0	0	0	0	0	0	0	0	0	0	0	0	0	0	0	0	0
EPI_ISL_413016	South America	C4	B.2	2020-02-28	0	0	0	0	0	0	0	0	1	1	1	0	0	0	0	0	0
EPI_ISL_413017	Asia	C2	A	2020-02-06	0	1	0	0	0	0	0	0	0	0	1	0	0	0	0	0	0
EPI_ISL_413018	Asia	C1	B	2020-02-06	0	0	0	0	0	0	0	0	0	0	1	0	0	0	0	0	0
EPI_ISL_413019	Europe	C4	B.2	2020-02-26	0	0	0	0	0	0	0	0	1	1	1	0	0	0	0	0	0
EPI_ISL_413020	Europe	C6	B.1.1	2020-02-27	0	0	0	0	0	1	1	1	0	0	0	1	1	1	1	0	0
EPI_ISL_413021	Europe	C6	B.1.1	2020-02-29	0	0	0	0	0	1	1	1	0	0	0	1	1	1	1	0	0
EPI_ISL_413022	Europe	C6	B.1.1	2020-02-29	0	0	0	0	0	1	1	1	0	0	0	1	1	1	1	0	0
EPI_ISL_413023	Europe	C6	B.1.1	2020-02-29	0	0	0	0	0	1	1	1	0	0	0	1	1	1	1	0	0
EPI_ISL_413024	Europe	C6	B.1.1	2020-02-29	0	0	0	0	0	1	1	1	0	0	0	1	1	1	1	0	0
EPI_ISL_413025	North America	C4	B.2	2020-02-27	0	0	0	0	0	0	0	0	1	1	1	0	0	0	0	0	0
EPI_ISL_413213	Oceania	C1	B.4	2020-02-29	0	0	0	0	0	0	0	0	1	0	0	0	0	0	0	0	0
EPI_ISL_413214	Oceania	C1	B.4	2020-02-29	0	0	0	0	0	0	0	0	1	0	0	0	0	0	0	0	0
EPI_ISL_413455	North America	C3	A.1	2020-02-28	1	1	1	1	1	0	0	0	0	0	0	0	0	0	0	0	0
EPI_ISL_413456	North America	C3	A.1	2020-02-20	1	1	1	1	1	0	0	0	0	0	0	0	0	0	0	0	0
EPI_ISL_413457	North America	C3	A.1	2020-02-29	1	1	1	1	1	0	0	0	0	0	0	0	0	0	0	0	0
EPI_ISL_413458	North America	C3	A.1	2020-03-01	1	1	1	1	1	0	0	0	0	0	0	0	0	0	0	0	0
EPI_ISL_413459	Asia	C1	B.5	2020-02-20	0	0	0	0	0	0	0	0	1	0	0	0	0	0	0	0	0
EPI_ISL_413485	Asia	C2	A	2020-01-24	1	1	0	0	0	0	0	0	1	0	0	0	0	0	0	0	0
EPI_ISL_413486	North America	C3	A.1	2020-03-01	1	1	1	1	1	0	0	0	0	0	0	0	0	0	0	0	0
EPI_ISL_413488	Europe	C1	B.3	2020-02-28	0	0	0	0	0	0	0	0	0	0	0	0	0	0	0	0	0
EPI_ISL_413489	Europe	C5	B.1	2020-03-03	0	0	0	0	0	0	0	0	0	0	0	1	1	1	1	0	0
EPI_ISL_413490	Oceania	C1	B.4	2020-02-27	0	0	0	0	0	0	0	0	1	0	0	0	0	0	0	0	0
EPI_ISL_413513	Asia	C2	A	2020-02-27	1	1	0	0	0	0	0	0	0	0	0	0	0	0	0	0	0
EPI_ISL_413514	Asia	C2	A	2020-02-27	1	1	0	0	0	0	0	0	0	0	0	0	0	0	0	0	0
EPI_ISL_413515	Asia	C2	A	2020-02-27	1	1	0	0	0	0	0	0	0	0	0	0	0	0	0	0	0
EPI_ISL_413516	Asia	C2	A	2020-02-27	1	1	0	0	0	0	0	0	0	0	0	0	0	0	0	0	0
EPI_ISL_413518	Asia	C2	A	2020-01-26	1	1	0	0	0	0	0	0	0	0	0	0	0	0	0	0	0
EPI_ISL_413519	Asia	C2	A	2020-01-28	1	1	0	0	0	0	0	0	0	0	0	0	0	0	0	0	0
EPI_ISL_413520	Asia	C2	A	2020-01-28	1	1	0	0	0	0	0	0	0	0	0	0	0	0	0	0	0
EPI_ISL_413521	Asia	C2	A	2020-01-28	1	1	0	0	0	0	0	0	0	0	0	0	0	0	0	0	0
EPI_ISL_413522	Asia	C1	B	2020-01-27	0	0	0	0	0	0	0	0	0	0	0	0	0	0	0	0	0
EPI_ISL_413523	Asia	C2	A	2020-01-31	1	1	0	0	0	0	0	0	0	0	0	0	0	0	0	0	0
EPI_ISL_413555	Europe	C5	B.1	2020-02-27	0	0	0	0	0	0	0	0	0	0	0	1	1	1	1	0	0
EPI_ISL_413557	North America	C3	A.1	2020-02-28	1	1	1	1	1	0	0	0	0	0	0	0	0	0	0	0	0
EPI_ISL_413558	North America	C1	B	2020-02-27	0	0	0	0	0	0	0	0	0	0	0	0	0	0	0	0	0
EPI_ISL_413559	North America	C1	B	2020-02-27	0	0	0	0	0	0	0	0	0	0	0	0	0	0	0	0	0
EPI_ISL_413560	North America	C3	A.1	2020-02-28	1	1	1	1	1	0	0	0	0	0	0	0	0	0	0	0	0
EPI_ISL_413563	North America	C3	A.1	2020-03-03	1	1	1	1	1	0	0	0	0	0	0	0	0	0	0	0	0
EPI_ISL_413566	Europe	C5	B.1	2020-03-02	0	0	0	0	0	0	0	0	0	0	0	1	1	1	1	0	0
EPI_ISL_413572	Europe	C7	B.1	2020-03-01	0	0	0	0	0	0	0	0	0	0	0	1	1	1	1	1	1
EPI_ISL_413573	Europe	C1	B.p11	2020-03-02	0	0	0	0	0	0	0	0	0	0	0	0	0	0	0	0	0
EPI_ISL_413577	Europe	C1	B	2020-03-02	0	0	0	0	0	0	0	0	0	0	0	0	0	0	0	0	0
EPI_ISL_413579	Europe	C6	B.1.1	2020-03-03	0	0	0	0	0	1	1	1	0	0	0	1	1	1	1	0	0
EPI_ISL_413580	Europe	C1	B	2020-03-02	0	0	0	0	0	0	0	0	0	0	0	0	0	0	0	0	0
EPI_ISL_413582	Europe	C1	B	2020-03-01	0	0	0	0	0	0	0	0	0	0	0	0	0	0	0	0	0
EPI_ISL_413583	Europe	C1	B	2020-03-02	0	0	0	0	0	0	0	0	0	0	0	0	0	0	0	0	0
EPI_ISL_413584	Europe	C6	B.1.1	2020-03-03	0	0	0	0	0	1	1	1	0	0	0	1	1	1	1	0	0
EPI_ISL_413587	Europe	C6	B.1.1	2020-03-03	0	0	0	0	0	1	1	1	0	0	0	1	1	1	1	0	0
EPI_ISL_413589	Europe	C5	B.1	2020-03-01	0	0	0	0	0	0	0	0	1	0	0	1	1	1	1	0	0
EPI_ISL_413590	Europe	C1	B	2020-03-02	0	0	0	0	0	0	0	0	0	0	0	0	0	0	0	0	0
EPI_ISL_413591	Europe	C5	B.1	2020-03-02	0	0	0	0	0	0	0	0	0	0	0	1	1	1	1	0	0
EPI_ISL_413592	Asia	C7	B.1	2020-03-02	0	0	0	0	0	0	0	0	0	0	0	1	1	1	1	0	1
EPI_ISL_413593	Europe	C5	B.1	2020-02-29	0	0	0	0	0	0	0	0	0	0	0	1	1	1	1	0	0
EPI_ISL_413594	Oceania	C1	B	2020-02-28	0	0	0	0	0	0	0	0	0	0	0	1	0	0	0	0	0
EPI_ISL_413595	Oceania	C1	B.4	2020-02-28	0	0	0	0	0	0	0	0	1	0	0	1	0	0	0	0	0
EPI_ISL_413596	Oceania	C1	B	2020-02-28	0	0	0	0	0	0	0	0	0	0	0	1	0	0	0	0	0
EPI_ISL_413597	Oceania	C1	B.4	2020-03-02	0	0	0	0	0	0	0	0	1	0	0	1	0	0	0	0	0
EPI_ISL_413598	Oceania	C1	B.4	2020-03-04	0	0	0	0	0	0	0	0	1	0	0	1	0	0	0	0	0
EPI_ISL_413599	Oceania	C1	B.4	2020-03-04	0	0	0	0	0	0	0	0	1	0	0	1	0	0	0	0	0
EPI_ISL_413600	Oceania	C1	B.4	2020-03-03	0	0	0	0	0	0	0	0	1	0	0	1	0	0	0	0	0
EPI_ISL_413602	Europe	C5	B.1	2020-03-03	0	0	0	0	0	0	0	0	0	0	0	1	1	1	1	0	0
EPI_ISL_413603	Europe	C4	B.2	2020-03-03	0	0	0	0	0	0	0	0	1	1	1	0	0	0	0	0	0
EPI_ISL_413604	Europe	C6	B.1.1	2020-03-03	0	0	0	0	0	1	1	1	0	0	0	1	1	1	1	0	0
EPI_ISL_413606	North America	C1	B	2020-02-17	0	0	0	0	0	0	0	0	0	0	0	0	0	0	0	0	0
EPI_ISL_413607	North America	C1	B	2020-02-18	0	0	0	0	0	0	0	0	0	0	0	0	0	0	0	0	0
EPI_ISL_413608	North America	C1	B	2020-02-18	0	0	0	0	0	0	0	0	0	0	0	0	0	0	0	0	0
EPI_ISL_413609	North America	C1	B	2020-02-21	0	0	0	0	0	0	0	0	0	0	0	0	0	0	0	0	0
EPI_ISL_413610	North America	C1	B	2020-02-21	0	0	0	0	0	0	0	0	0	0	0	0	0	0	0	0	0
EPI_ISL_413611	North America	C1	B	2020-02-21	0	0	0	0	0	0	0	0	0	0	0	0	0	0	0	0	0
EPI_ISL_413612	North America	C1	B	2020-02-17	0	0	0	0	0	0	0	0	0	0	0	0	0	0	0	0	0
EPI_ISL_413613	North America	C1	B	2020-02-17	0	0	0	0	0	0	0	0	0	0	0	0	0	0	0	0	0
EPI_ISL_413614	North America	C1	B	2020-02-17	0	0	0	0	0	0	0	0	0	0	0	0	0	0	0	0	0
EPI_ISL_413615	North America	C1	B	2020-02-17	0	0	0	0	0	0	0	0	0	0	0	0	0	0	0	0	0
EPI_ISL_413616	North America	C1	B	2020-02-17	0	0	0	0	0	0	0	0	0	0	0	0	0	0	0	0	0
EPI_ISL_413617	North America	C1	B	2020-02-20	0	0	0	0	0	0	0	0	0	0	0	0	0	0	0	0	0
EPI_ISL_413618	North America	C1	B	2020-02-20	0	0	0	0	0	0	0	0	0	0	0	0	0	0	0	0	0
EPI_ISL_413619	North America	C1	B	2020-02-25	0	0	0	0	0	0	0	0	0	0	0	0	0	0	0	0	0
EPI_ISL_413620	North America	C1	B	2020-02-18	0	0	0	0	0	0	0	0	0	0	0	0	0	0	0	0	0
EPI_ISL_413621	North America	C1	B	2020-02-18	0	0	0	0	0	0	0	0	0	0	0	0	0	0	0	0	0
EPI_ISL_413622	North America	C1	B	2020-02-24	0	0	0	0	0	0	0	0	0	0	0	0	0	0	0	0	0
EPI_ISL_413623	North America	C1	B	2020-02-24	0	0	0	0	0	0	0	0	0	0	0	0	0	0	0	0	0
EPI_ISL_413647	Europe	C6	B.1.1	2020-03-01	0	0	0	0	0	1	1	1	0	0	0	1	1	1	1	0	0
EPI_ISL_413648	Europe	C5	B.1	2020-03-01	0	0	0	0	0	0	0	0	0	0	0	1	1	1	1	0	0
EPI_ISL_413650	North America	C3	A.1	2020-03-05	1	1	1	1	1	0	0	0	0	0	0	0	0	0	0	0	0
EPI_ISL_413651	North America	C3	A.1	2020-03-05	1	1	1	1	1	0	0	0	0	0	0	0	0	0	0	0	0
EPI_ISL_413653	North America	C3	A.1	2020-03-05	1	1	1	1	1	0	0	0	0	0	0	0	0	0	0	0	0
EPI_ISL_413691	Asia	C2	A	2020-01-01	1	1	0	0	0	0	0	0	0	0	0	0	0	0	0	0	0
EPI_ISL_413692	Asia	C1	B	2020-01-01	0	0	0	0	0	0	0	0	0	0	0	0	0	0	0	0	0
EPI_ISL_413693	Asia	C1	B	2020-01-01	0	0	0	0	0	0	0	0	0	0	0	0	0	0	0	0	0
EPI_ISL_413694	Asia	C1	B	2020-01-01	0	0	0	0	0	0	0	0	0	0	0	0	0	0	0	0	0
EPI_ISL_413697	Asia	C2	A	2020-02-01	1	1	0	0	0	0	0	0	0	0	0	0	0	0	0	0	0
EPI_ISL_413711	Asia	C2	A	2020-02-01	1	1	0	0	0	0	0	0	0	0	0	0	0	0	0	0	0
EPI_ISL_413729	Asia	C2	A	2020-02-01	1	1	0	0	0	0	0	0	0	0	0	0	0	0	0	0	0
EPI_ISL_413746	Asia	C2	A	2020-02-01	1	1	0	0	0	0	0	0	0	0	0	0	0	0	0	0	0
EPI_ISL_413748	Asia	C2	A	2020-02-01	1	1	0	0	0	0	0	0	0	0	0	0	0	0	0	0	0
EPI_ISL_413749	Asia	C2	A	2020-02-01	1	1	0	0	0	0	0	0	0	0	0	0	0	0	0	0	0
EPI_ISL_413750	Asia	C2	A	2020-02-01	1	1	0	0	0	0	0	0	0	0	0	0	0	0	0	0	0
EPI_ISL_413751	Asia	C2	A	2020-02-01	1	1	0	0	0	0	0	0	0	0	0	0	0	0	0	0	0
EPI_ISL_413752	Asia	C2	A	2020-02-01	1	1	0	0	0	0	0	0	0	0	0	0	0	0	0	0	0
EPI_ISL_413753	Asia	C1	B	2020-02-01	0	0	0	0	0	0	0	0	0	0	0	0	0	0	0	0	0
EPI_ISL_413761	Asia	C2	A	2020-02-01	1	1	0	0	0	0	0	0	0	0	0	0	0	0	0	0	0
EPI_ISL_413791	Asia	C2	A	2020-02-01	1	1	0	0	0	0	0	0	0	0	0	0	0	0	0	0	0
EPI_ISL_413809	Asia	C2	A	2020-02-01	1	1	0	0	0	0	0	0	0	0	0	0	0	0	0	0	0
EPI_ISL_413853	Asia	C2	A	2020-01-30	1	1	0	0	0	0	0	0	0	0	0	0	0	0	0	0	0
EPI_ISL_413854	Asia	C2	A	2020-01-30	1	1	0	0	0	0	0	0	0	0	0	0	0	0	0	0	0
EPI_ISL_413857	Asia	C1	B	2020-01-31	0	0	0	0	0	0	0	0	0	0	0	0	0	0	0	0	0
EPI_ISL_413858	Asia	C2	A	2020-01-30	1	1	0	0	0	0	0	0	0	0	0	0	0	0	0	0	0
EPI_ISL_413860	Asia	C2	A	2020-01-30	1	1	0	0	0	0	0	0	0	0	0	0	0	0	0	0	0
EPI_ISL_413861	Asia	C1	B	2020-02-01	0	0	0	0	0	0	0	0	0	0	0	0	0	0	0	0	0
EPI_ISL_413863	Asia	C1	B	2020-02-01	0	0	0	0	0	0	0	0	0	0	1	0	0	0	0	0	0
EPI_ISL_413864	Asia	C1	B	2020-02-09	0	0	0	0	0	0	0	0	0	0	0	0	0	0	0	0	0
EPI_ISL_413925	North America	C3	A.1	2020-03-05	1	1	1	1	1	0	0	0	0	0	0	0	0	0	0	0	0
EPI_ISL_413928	North America	C3	A.1	2020-03-05	1	1	1	1	1	0	0	0	0	0	0	0	0	0	0	0	0
EPI_ISL_413931	North America	C3	A.1	2020-03-05	1	1	1	1	1	0	0	0	0	0	0	0	0	0	0	0	0
EPI_ISL_413996	Europe	C5	B.1	2020-02-24	0	0	0	0	0	0	0	0	0	0	0	1	1	1	1	0	0
EPI_ISL_413997	Europe	C6	B.1.1	2020-02-26	0	0	0	0	0	1	1	1	0	0	0	1	1	1	1	0	0
EPI_ISL_413999	Europe	C5	B.1	2020-02-27	0	0	0	0	0	0	0	0	0	0	0	1	1	1	1	0	0
EPI_ISL_414005	Europe	C4	B.2.1	2020-02-25	0	0	0	0	0	0	0	0	1	1	1	0	0	0	0	0	0
EPI_ISL_414006	Europe	C4	B.2.1	2020-02-28	0	0	0	0	0	0	0	0	1	1	1	0	0	0	0	0	0
EPI_ISL_414007	Europe	C4	B.2.1	2020-02-28	0	0	0	0	0	0	0	0	1	1	1	0	0	0	0	0	0
EPI_ISL_414008	Europe	C1	B.4	2020-02-27	0	0	0	0	0	0	0	0	1	0	0	0	0	0	0	0	0
EPI_ISL_414009	Europe	C4	B.2	2020-02-25	0	0	0	0	0	0	0	0	1	1	1	0	0	0	0	0	0
EPI_ISL_414011	Europe	C4	B.2	2020-02-26	0	0	0	0	0	0	0	0	1	1	1	0	0	0	0	0	0
EPI_ISL_414012	Europe	C6	B.1.1	2020-02-27	0	0	0	0	0	1	1	1	0	0	0	1	1	1	1	0	0
EPI_ISL_414019	Europe	C5	B.1	2020-02-27	0	0	0	0	0	0	0	0	0	0	0	1	1	1	1	0	0
EPI_ISL_414020	Europe	C5	B.1	2020-02-27	0	0	0	0	0	0	0	0	0	0	0	1	1	1	1	0	0
EPI_ISL_414021	Europe	C6	B.1.1	2020-02-27	0	0	0	0	0	1	1	1	0	0	0	1	1	1	1	0	0
EPI_ISL_414022	Europe	C6	B.1.1	2020-02-27	0	0	0	0	0	1	1	1	0	0	0	1	1	1	1	0	0
EPI_ISL_414023	Europe	C6	B.1.1	2020-03-01	0	0	0	0	0	1	1	1	0	0	0	1	1	1	1	0	0
EPI_ISL_414027	Europe	C5	B.1	2020-03-04	0	0	0	0	0	0	0	0	0	0	0	1	1	1	1	0	0
EPI_ISL_414040	Europe	C1	B	2020-02-05	0	0	0	0	0	0	0	0	0	0	0	0	0	0	0	0	0
EPI_ISL_414041	Europe	C1	B	2020-02-08	0	0	0	0	0	0	0	0	0	0	0	0	0	0	0	0	0
EPI_ISL_414042	Europe	C1	B	2020-02-08	0	0	0	0	0	0	0	0	0	0	0	0	0	0	0	0	0
EPI_ISL_414043	Europe	C1	B	2020-02-07	0	0	0	0	0	0	0	0	0	0	0	0	0	0	0	0	0
EPI_ISL_414044	Europe	C1	B	2020-02-08	0	0	0	0	0	0	0	0	0	0	0	0	0	0	0	0	0
EPI_ISL_414045	South America	C5	B.1	2020-03-04	0	0	0	0	0	0	0	0	0	0	0	1	1	1	1	0	0
EPI_ISL_414363	North America	C3	A.1	2020-03-04	1	1	1	1	1	0	0	0	0	0	0	0	0	0	0	0	0
EPI_ISL_414366	North America	C3	A.1	2020-03-05	1	1	1	1	1	0	0	0	0	0	0	0	0	0	0	0	0
EPI_ISL_414367	North America	C3	A.1	2020-03-05	1	1	1	1	1	0	0	0	0	0	0	1	0	0	0	0	0
EPI_ISL_414368	North America	C3	A.1	2020-03-05	1	1	1	1	1	0	0	0	0	0	0	0	0	0	0	0	0
EPI_ISL_414369	North America	C3	A.1	2020-03-05	1	1	1	1	1	0	0	0	0	0	0	0	0	0	0	0	0
EPI_ISL_414577	South America	C2	A.5	2020-03-02	1	1	0	0	0	0	0	0	0	0	0	0	0	0	0	0	0
EPI_ISL_414578	South America	C2	A.5	2020-03-04	1	1	0	0	0	0	0	0	0	0	0	0	0	0	0	0	0
EPI_ISL_414579	South America	C2	A.2	2020-03-03	1	1	0	0	0	0	0	0	0	1	0	0	0	0	0	0	0
EPI_ISL_414580	South America	C6	B.1.1	2020-03-05	0	0	0	0	0	1	1	1	0	0	0	1	1	1	1	0	0
EPI_ISL_414623	Europe	C2	A.2	2020-02-25	1	1	0	0	0	0	0	0	0	1	0	0	0	0	0	0	0
EPI_ISL_414624	Europe	C5	B.1	2020-02-26	0	0	0	0	0	0	0	0	0	0	0	1	1	1	1	0	0
EPI_ISL_414625	Europe	C7	B.1	2020-02-26	0	0	0	0	0	0	0	0	0	0	0	1	1	1	1	1	1
EPI_ISL_414626	Europe	C7	B.1	2020-02-29	0	0	0	0	0	0	0	0	0	0	0	1	1	1	1	0	1
EPI_ISL_414648	North America	C5	B.1	2020-03-11	0	0	0	0	0	0	0	0	0	0	0	1	1	1	1	0	0
EPI_ISL_414663	Asia	C2	A	2020-02-25	1	1	0	0	0	0	0	0	0	0	0	0	0	0	0	0	0
EPI_ISL_414686	Asia	C1	B	2020-02-27	0	0	0	0	0	0	0	0	0	0	0	0	0	0	0	0	0
EPI_ISL_414687	Asia	C1	B	2020-02-25	0	0	0	0	0	0	0	0	0	0	0	0	0	0	0	0	0
EPI_ISL_414688	Asia	C2	A	2020-02-25	1	1	0	0	0	0	0	0	0	0	0	0	0	0	0	0	0
EPI_ISL_414689	Asia	C2	A	2020-02-25	1	1	0	0	0	0	0	0	0	0	0	0	0	0	0	0	0
EPI_ISL_414690	Asia	C2	B	2020-02-25	1	1	0	0	0	0	0	0	0	0	0	0	0	0	0	0	0
EPI_ISL_414691	Asia	C2	A	2020-02-25	1	1	0	0	0	0	0	0	0	0	0	0	0	0	0	0	0
EPI_ISL_414692	Asia	C1	B	2020-02-25	0	0	0	0	0	0	0	0	0	0	0	0	0	0	0	0	0
EPI_ISL_414938	Asia	C2	A	2020-01-24	1	1	0	0	0	0	0	0	0	0	0	0	0	0	0	0	0
EPI_ISL_414940	Asia	C2	A	2020-01-25	1	1	0	0	0	0	0	0	0	0	0	0	0	0	0	0	0
EPI_ISL_414941	Asia	C2	A	2020-01-30	1	1	0	0	0	0	0	0	0	0	0	0	0	0	0	0	0
EPI_ISL_415105	South America	C6	B.1.1	2020-03-04	0	0	0	0	0	1	1	1	0	0	0	1	1	1	1	0	0
EPI_ISL_415128	South America	C4	B.2.1	2020-02-29	0	0	0	0	0	0	0	0	1	1	1	0	0	0	0	0	0
EPI_ISL_415129	Europe	C6	B.1.1	2020-02-29	0	0	0	0	0	1	1	1	0	0	0	1	1	1	1	0	0
EPI_ISL_415151	North America	C2	A.2	2020-03-04	1	1	0	0	0	0	0	0	0	1	0	0	0	0	0	0	0
EPI_ISL_415153	Europe	C5	B.1	2020-03-03	0	0	0	0	0	0	0	0	0	0	0	1	1	1	1	0	0
EPI_ISL_415154	Europe	C5	B.1.p16	2020-03-01	0	0	0	0	0	0	0	0	0	0	0	1	1	1	1	0	0
EPI_ISL_415155	Europe	C5	B.1.p16	2020-03-01	0	0	0	0	0	0	0	0	0	0	0	1	1	1	1	0	0
EPI_ISL_415156	Europe	C5	B.1	2020-03-01	0	0	0	0	0	0	0	0	0	0	0	1	1	1	1	0	0
EPI_ISL_415157	Europe	C6	B.1.1	2020-03-01	0	0	0	0	0	1	1	1	0	0	0	1	1	1	1	0	0
EPI_ISL_415158	Europe	C6	B.1.1	2020-03-01	0	0	0	0	0	1	1	1	0	0	0	1	1	1	1	0	0
EPI_ISL_415159	Europe	C7	B.1	2020-02-29	0	0	0	0	0	0	0	0	0	0	0	1	1	1	1	1	1
EPI_ISL_415454	Europe	C6	B.1.1	2020-02-28	0	0	0	0	0	1	1	1	0	0	0	1	1	1	1	0	0
EPI_ISL_415455	Europe	C6	B.1.1	2020-02-28	0	0	0	0	0	1	1	1	0	0	0	1	1	1	1	0	0
EPI_ISL_415456	Europe	C6	B.1.1	2020-02-29	0	0	0	0	0	1	1	1	0	0	0	1	1	1	1	0	0
EPI_ISL_415457	Europe	C6	B.1.1	2020-02-29	0	0	0	0	0	1	1	1	0	0	0	1	1	1	1	0	0
EPI_ISL_415458	Europe	C6	B.1.1	2020-03-01	0	0	0	0	0	1	1	1	0	0	0	1	1	1	1	0	0
EPI_ISL_415459	Europe	C6	B.1.1	2020-02-29	0	0	0	0	0	1	1	1	0	0	0	1	1	1	1	0	0
EPI_ISL_415460	Europe	C7	B.1	2020-03-09	0	0	0	0	0	0	0	0	0	0	0	1	1	1	1	1	0
EPI_ISL_415461	Europe	C2	A	2020-03-10	1	1	0	0	0	0	0	0	0	0	0	0	0	0	0	0	0
EPI_ISL_415462	Europe	C5	B.1.8	2020-03-09	0	0	0	0	0	0	0	0	0	0	0	1	1	1	1	0	0
EPI_ISL_415463	Europe	C6	B.1.1	2020-03-09	0	0	0	0	0	1	1	1	0	0	0	1	1	1	1	0	0
EPI_ISL_415464	Europe	C1	B.3	2020	0	0	0	0	0	0	0	0	0	0	0	0	0	0	0	0	0
EPI_ISL_415465	Europe	C7	B.1	2020-03-10	0	0	0	0	0	0	0	0	0	0	0	1	1	1	1	1	0
EPI_ISL_415466	Europe	C7	B.1	2020-03-09	0	0	0	0	0	0	0	0	0	0	0	1	1	1	1	1	0
EPI_ISL_415467	Europe	C6	B.1.1	2020-03-10	0	0	0	0	0	1	1	1	0	0	0	1	1	1	1	0	0
EPI_ISL_415468	Europe	C6	B.1.1	2020-03-10	0	0	0	0	0	1	1	1	0	0	0	1	1	1	1	0	0
EPI_ISL_415469	Europe	C7	B.1	2020-03-10	0	0	0	0	0	0	0	0	0	0	0	1	1	1	1	1	0
EPI_ISL_415471	Europe	C6	B.1.1	2020-03-11	0	0	0	0	0	1	1	1	0	0	0	1	1	1	1	0	0
EPI_ISL_415472	Europe	C5	B.1	2020-03-11	0	0	0	0	0	0	0	0	0	0	0	1	1	1	1	0	0
EPI_ISL_415473	Europe	C5	B.1.22	2020-03-09	0	0	0	0	0	0	0	0	0	0	0	1	1	1	1	0	0
EPI_ISL_415474	Europe	C5	B.1.22	2020-03-09	0	0	0	0	0	0	0	0	0	0	0	1	1	1	1	0	0
EPI_ISL_415475	Europe	C6	B.1.1	2020-03-12	0	0	0	0	0	1	1	1	0	0	0	1	1	1	1	0	0
EPI_ISL_415476	Europe	C6	B.1.1	2020-03-10	0	0	0	0	0	1	1	1	0	0	0	1	1	1	1	0	0
EPI_ISL_415478	Europe	C4	B.2.1	2020-03-08	0	0	0	0	0	0	0	0	1	1	1	0	0	0	0	0	0
EPI_ISL_415479	Europe	C1	B	2020-03-08	0	0	0	0	0	0	0	0	0	0	0	0	0	0	0	0	0
EPI_ISL_415480	Europe	C5	B.1	2020-03-09	0	0	0	0	0	0	0	0	0	0	0	1	1	1	1	0	0
EPI_ISL_415481	Europe	C7	B.1	2020-03-08	0	0	0	0	0	0	0	0	0	0	0	1	1	1	1	1	1
EPI_ISL_415482	Europe	C6	B.1.1	2020-03-09	0	0	0	0	0	1	1	1	0	0	0	1	1	1	1	0	0
EPI_ISL_415483	Europe	C6	B.1.1	2020-03-09	0	0	0	0	0	1	1	1	0	0	0	1	1	1	1	0	0
EPI_ISL_415485	Europe	C5	B.1.22	2020-03-12	0	0	0	0	0	0	0	0	0	0	0	1	1	1	1	0	0
EPI_ISL_415486	Europe	C4	B.2	2020-03-13	0	0	0	0	0	0	0	0	1	1	1	0	0	0	0	0	0
EPI_ISL_415487	Europe	C7	B.1	2020-03-13	0	0	0	0	0	0	0	0	0	0	0	1	1	1	1	1	1
EPI_ISL_415488	Europe	C5	B.1	2020-03-13	0	0	0	0	0	0	0	0	0	0	0	1	1	1	1	0	0
EPI_ISL_415489	Europe	C1	B	2020-03-13	0	0	0	0	0	0	0	0	0	0	0	0	0	0	0	0	0
EPI_ISL_415491	Europe	C4	B.2	2020-03-07	0	0	0	0	0	0	0	0	1	1	1	0	0	0	0	0	0
EPI_ISL_415492	Europe	C4	B.2	2020-03-10	0	0	0	0	0	0	0	0	1	1	1	0	1	0	0	0	0
EPI_ISL_415495	Europe	C1	B.3	2020-03-10	0	0	0	0	0	0	0	0	0	0	0	0	0	0	0	0	0
EPI_ISL_415496	Europe	C6	B.1.1	2020-03-09	0	0	0	0	0	1	1	1	0	0	0	1	1	1	1	0	0
EPI_ISL_415497	Europe	C6	B.1.1	2020-03-09	0	0	0	0	0	1	1	1	0	0	0	1	1	1	1	0	0
EPI_ISL_415498	Europe	C6	B.1.1	2020-03-09	0	0	0	0	0	1	1	1	0	0	0	1	1	1	1	0	0
EPI_ISL_415499	Europe	C5	B.1.22	2020	0	0	0	0	0	0	0	0	0	0	0	1	1	1	1	0	0
EPI_ISL_415500	Europe	C1	B	2020-03-10	0	0	0	0	0	0	0	0	0	0	0	0	0	0	0	0	0
EPI_ISL_415501	Europe	C1	B	2020-03-11	0	0	0	0	0	0	0	0	0	0	0	0	0	0	0	0	0
EPI_ISL_415502	Europe	C6	B.1.1	2020-03-09	0	0	0	0	0	1	1	1	0	0	0	1	1	1	1	0	0
EPI_ISL_415503	Europe	C2	A.2	2020-03-11	1	1	0	0	0	0	0	0	0	1	0	0	0	0	0	0	0
EPI_ISL_415505	Europe	C1	B	2020-03-11	0	0	0	0	0	0	0	0	0	0	0	0	0	0	0	0	0
EPI_ISL_415506	Europe	C1	B	2020-03-11	0	0	0	0	0	0	0	0	0	0	0	0	0	0	0	0	0
EPI_ISL_415507	Europe	C1	B	2020	0	0	0	0	0	0	0	0	0	0	0	0	0	0	0	0	0
EPI_ISL_415508	Europe	C1	B	2020-03-09	0	0	0	0	0	0	0	0	0	0	0	0	0	0	0	0	0
EPI_ISL_415509	Europe	C1	B	2020	0	0	0	0	0	0	0	0	0	0	0	0	0	0	0	0	0
EPI_ISL_415510	Europe	C1	B.p11	2020-03-09	0	0	0	0	0	0	0	0	0	0	0	0	0	0	0	0	0
EPI_ISL_415511	Europe	C6	B.1.1	2020-03-09	0	0	0	0	0	1	1	1	0	0	0	1	1	1	1	0	0
EPI_ISL_415512	Europe	C4	B.2	2020-03-09	0	0	0	0	0	0	0	0	1	1	1	0	0	0	0	0	0
EPI_ISL_415514	Europe	C6	B.1.1	2020-03-11	0	0	0	0	0	1	1	1	0	0	0	1	1	1	1	0	0
EPI_ISL_415515	Europe	C7	B.1	2020-03-11	0	0	0	0	0	0	0	0	0	0	0	1	1	1	1	1	0
EPI_ISL_415516	Europe	C1	B	2020-03-11	0	0	0	0	0	0	0	0	0	0	0	0	0	0	0	0	0
EPI_ISL_415517	Europe	C1	B	2020	0	0	0	0	0	0	0	0	0	0	0	0	0	0	0	0	0
EPI_ISL_415518	Europe	C5	B.1.8	2020	0	0	0	0	0	0	0	0	0	0	0	1	1	1	1	0	0
EPI_ISL_415519	Europe	C1	B	2020	0	0	0	0	0	0	0	0	0	0	0	0	0	0	0	0	0
EPI_ISL_415520	Europe	C5	B.1.8	2020	0	0	0	0	0	0	0	0	0	0	0	1	1	1	1	0	0
EPI_ISL_415521	Europe	C1	B	2020	0	0	0	0	0	0	0	0	0	0	0	0	0	0	0	0	0
EPI_ISL_415523	Europe	C6	B.1.1	2020	0	0	0	0	0	1	1	1	0	0	0	1	1	1	1	0	0
EPI_ISL_415524	Europe	C1	B	2020-03-12	0	0	0	0	0	0	0	0	0	0	0	0	0	0	0	0	0
EPI_ISL_415525	Europe	C7	B.1	2020-03-12	0	0	0	0	0	0	0	0	0	0	0	1	1	1	1	1	0
EPI_ISL_415526	Europe	C2	A	2020-03-10	1	1	0	0	0	0	0	0	0	0	0	0	0	0	0	0	0
EPI_ISL_415527	Europe	C4	B.2	2020-03-12	0	0	0	0	0	0	0	0	1	1	1	0	0	0	0	0	0
EPI_ISL_415529	Europe	C6	B.1.1	2020-03-09	0	0	0	0	0	1	1	1	0	0	0	1	1	1	1	0	0
EPI_ISL_415530	Europe	C6	B.1.1	2020-03-09	0	0	0	0	0	1	1	1	0	0	0	1	1	1	1	0	0
EPI_ISL_415531	Europe	C1	B.3	2020-03-09	0	0	0	0	0	0	0	0	0	0	0	0	0	0	0	0	0
EPI_ISL_415532	Europe	C6	B.1.1	2020-03-09	0	0	0	0	0	1	1	1	0	0	0	1	1	1	1	0	0
EPI_ISL_415533	Europe	C6	B.1.1	2020-03-09	0	0	0	0	0	1	1	1	0	0	0	1	1	1	1	0	0
EPI_ISL_415534	Europe	C7	B.1	2020-03-11	0	0	0	0	0	0	0	0	0	0	0	1	1	1	1	1	0
EPI_ISL_415535	Europe	C5	B.1.8	2020-03-12	0	0	0	0	0	0	0	0	0	0	0	1	1	1	1	0	0
EPI_ISL_415539	North America	C1	B	2020-03-13	0	0	0	0	1	0	0	0	1	0	0	0	0	0	0	0	0
EPI_ISL_415540	North America	C1	B	2020-03-13	0	0	0	0	0	0	0	0	1	0	0	0	0	0	0	0	0
EPI_ISL_415541	North America	C3	A.1	2020-03-13	1	1	1	1	1	0	0	0	0	0	0	0	0	0	0	0	0
EPI_ISL_415581	North America	C1	B.4	2020-03-01	0	0	0	0	0	0	0	0	1	0	0	0	0	0	0	0	0
EPI_ISL_415583	North America	C1	B	2020-03-03	0	0	0	0	0	0	0	0	0	0	0	0	0	0	0	0	0
EPI_ISL_415584	North America	C3	A.1	2020-03-02	1	1	0	1	1	0	0	0	0	0	0	0	0	0	0	0	0
EPI_ISL_415591	North America	C3	A.1	2020-03-10	1	1	1	1	1	0	0	0	0	0	0	0	0	0	0	0	0
EPI_ISL_415592	North America	C3	A.1	2020-03-09	1	1	1	1	1	0	0	0	0	0	0	0	0	0	0	0	0
EPI_ISL_415594	North America	C3	A.1	2020-03-10	1	1	1	1	1	0	0	0	0	0	0	0	0	0	0	0	0
EPI_ISL_415595	North America	C3	A.1	2020-03-09	1	1	1	1	1	0	0	0	0	0	0	1	0	0	0	0	0
EPI_ISL_415596	North America	C3	A.1	2020-03-09	1	1	1	1	1	0	0	0	0	0	0	0	0	0	0	0	0
EPI_ISL_415597	North America	C7	B.1.p21	2020-03-10	0	0	0	0	0	0	0	0	0	0	0	1	1	1	1	1	1
EPI_ISL_415598	North America	C3	A.1	2020-03-10	1	1	1	1	1	0	0	0	0	0	0	0	0	0	0	0	0
EPI_ISL_415600	North America	C3	A.1	2020-03-09	1	1	1	1	1	0	0	0	0	0	0	1	0	0	0	0	0
EPI_ISL_415601	North America	C5	B.1	2020-03-10	0	0	0	0	0	0	0	0	0	0	0	1	1	1	1	0	0
EPI_ISL_415602	North America	C3	A.1	2020-03-10	1	1	1	1	1	0	0	0	0	0	0	0	0	0	0	0	0
EPI_ISL_415603	North America	C3	A.1	2020-03-10	1	1	1	1	1	0	0	0	0	0	0	0	0	0	0	0	0
EPI_ISL_415604	North America	C3	A.1	2020-03-10	1	1	1	1	1	0	0	0	0	0	0	0	0	0	0	0	0
EPI_ISL_415605	North America	C3	A.1	2020-03-05	1	1	1	1	1	0	0	0	0	0	0	0	0	0	0	0	0
EPI_ISL_415606	North America	C3	A.1	2020-03-08	1	1	1	1	1	0	0	0	0	0	0	1	0	0	0	0	0
EPI_ISL_415607	North America	C3	A.1	2020-03-09	1	1	1	1	1	0	0	0	0	0	0	0	0	0	0	0	0
EPI_ISL_415608	North America	C3	A.1	2020-03-08	1	1	1	1	1	0	0	0	0	0	0	0	0	0	0	0	0
EPI_ISL_415609	North America	C3	A.1	2020-03-08	1	1	1	1	1	0	0	0	0	0	0	0	0	0	0	0	0
EPI_ISL_415611	North America	C3	A.1	2020-03-09	1	1	1	1	1	0	0	0	0	0	0	0	0	0	0	0	0
EPI_ISL_415612	North America	C3	A.1	2020-03-09	1	1	1	1	1	0	0	0	0	0	0	0	0	0	0	0	0
EPI_ISL_415613	North America	C3	A.1	2020-03-09	1	1	1	1	1	0	0	0	0	0	0	0	0	0	0	0	0
EPI_ISL_415614	North America	C3	A.1	2020-03-09	1	1	1	1	1	0	0	0	0	0	0	0	0	0	0	0	0
EPI_ISL_415615	North America	C3	A.1	2020-03-08	1	1	1	1	1	0	0	0	0	0	0	0	0	0	0	0	0
EPI_ISL_415616	North America	C3	A.1	2020-03-08	1	1	1	1	1	0	0	0	0	0	0	0	0	0	0	0	0
EPI_ISL_415617	North America	C3	A.1	2020-03-09	1	1	1	1	1	0	0	0	0	0	0	0	0	0	0	0	0
EPI_ISL_415619	North America	C3	A.1	2020-03-09	1	1	1	1	1	0	0	0	0	0	0	0	0	0	0	0	0
EPI_ISL_415620	North America	C3	A.1	2020-03-09	1	1	1	1	1	0	0	0	0	0	0	0	0	0	0	0	0
EPI_ISL_415621	North America	C3	A.1	2020-03-09	1	1	1	1	1	0	0	0	0	0	0	0	0	0	0	0	0
EPI_ISL_415622	North America	C3	A.1	2020-03-09	1	1	1	1	1	0	0	0	0	0	0	0	0	0	0	0	0
EPI_ISL_415624	North America	C3	A.1	2020-03-09	1	1	1	1	1	0	0	0	0	0	0	0	0	0	0	0	0
EPI_ISL_415625	North America	C7	B.1.p21	2020-03-09	0	0	0	0	0	0	0	0	0	0	0	1	1	1	1	1	1
EPI_ISL_415626	North America	C3	A.1	2020-03-10	1	1	1	1	1	0	0	0	0	0	0	0	0	0	0	0	0
EPI_ISL_415627	North America	C3	A.1	2020-03-09	1	1	1	1	1	0	0	0	0	0	0	0	0	0	0	0	0
EPI_ISL_415629	Europe	C5	B.1	2020-03-04	0	0	0	0	0	0	0	0	0	0	0	1	1	1	1	0	0
EPI_ISL_415630	Europe	C4	B.2.1	2020-03-09	0	0	0	0	0	0	0	0	1	1	1	0	0	0	0	0	0
EPI_ISL_415631	Europe	C4	B.2	2020-03-10	0	0	0	0	0	0	0	0	1	1	1	0	0	0	0	0	0
EPI_ISL_415640	Europe	C5	B.1	2020-03-08	0	0	0	0	0	0	0	0	0	0	0	1	1	1	1	0	0
EPI_ISL_415641	Asia	C1	B	2020-02-27	0	0	0	0	0	0	0	0	1	0	1	0	0	0	0	0	0
EPI_ISL_415642	Asia	C5	B.1	2020-03-10	0	0	0	0	0	0	0	0	0	0	0	1	1	1	1	0	0
EPI_ISL_415643	Asia	C1	B	2020-03-10	0	0	0	0	0	0	0	0	1	0	1	0	0	0	0	0	0
EPI_ISL_415646	Europe	C5	B.1	2020-03-03	0	0	0	0	0	0	0	0	0	0	0	1	1	1	1	0	0
EPI_ISL_415648	Europe	C7	B.1.p42	2020-03-03	0	0	0	0	0	0	0	0	0	0	0	1	1	1	1	1	1
EPI_ISL_415649	Europe	C7	B.1	2020-03-05	0	0	0	0	0	0	0	0	0	0	0	1	1	1	1	1	1
EPI_ISL_415650	Europe	C7	B.1	2020-03-02	0	0	0	0	0	0	0	0	0	0	0	1	1	1	1	1	1
EPI_ISL_415651	Europe	C5	B.1	2020-03-05	0	0	0	0	0	0	0	0	0	0	0	1	1	1	1	0	0
EPI_ISL_415652	Europe	C5	B.1	2020-03-05	0	0	0	0	0	0	0	0	0	0	0	1	1	1	1	0	0
EPI_ISL_415654	Europe	C7	B.1	2020-03-09	0	0	0	0	0	0	0	0	0	0	0	1	1	1	1	0	1
EPI_ISL_415655	Europe	C5	B.1	2020-03-12	0	0	0	0	0	0	0	0	0	0	0	1	1	1	1	0	0
EPI_ISL_415657	Europe	C1	B.3	2020-03-12	0	0	0	0	0	0	0	0	0	0	0	0	0	0	0	0	0
EPI_ISL_415658	South America	C2	A.2	2020-03-06	1	1	0	0	0	0	0	0	0	1	0	0	0	0	0	0	0
EPI_ISL_415660	South America	C2	A.2	2020-03-07	1	1	0	0	0	0	0	0	0	1	0	0	0	0	0	0	0
EPI_ISL_415661	South America	C2	A.2	2020-03-08	1	1	0	0	0	0	0	0	0	1	0	0	0	0	0	0	0
EPI_ISL_415692	Europe	C7	B.1	2020-03-05	0	0	0	0	0	0	0	0	0	0	0	1	1	1	1	1	1
EPI_ISL_415693	Europe	C7	B.1	2020-03-02	0	0	0	0	0	0	0	0	0	0	0	1	1	1	1	1	1
EPI_ISL_415694	Europe	C5	B.1	2020-03-05	0	0	0	0	0	0	0	0	0	0	0	1	1	1	1	0	0
EPI_ISL_415695	Europe	C5	B.1	2020-03-05	0	0	0	0	0	0	0	0	0	0	0	1	1	1	1	0	0
EPI_ISL_415697	Europe	C7	B.1	2020-03-09	0	0	0	0	0	0	0	0	0	0	0	1	1	1	1	0	1
EPI_ISL_415698	Europe	C6	B.1.1	2020-02-27	0	0	0	0	0	1	1	1	0	0	0	1	1	1	1	0	0
EPI_ISL_415700	Europe	C6	B.1.1	2020-02-28	0	0	0	0	0	1	1	1	0	0	0	1	1	1	1	0	0
EPI_ISL_415701	Europe	C6	B.1.1	2020-03-02	0	0	0	0	0	1	1	1	0	0	0	1	1	1	1	0	0
EPI_ISL_415702	Europe	C6	B.1.1	2020-03-02	0	0	0	0	0	1	1	1	1	0	0	1	1	1	1	0	0
EPI_ISL_415703	Europe	C6	B.1.1	2020-03-01	0	0	0	0	0	1	1	1	0	0	0	1	1	1	1	0	0
EPI_ISL_415704	Europe	C5	B.1	2020-03-04	0	0	0	0	0	0	0	0	0	0	0	1	1	1	1	0	0
EPI_ISL_415705	Europe	C5	B.1	2020-03-06	0	0	0	0	0	0	0	0	0	0	0	1	1	1	1	0	0
EPI_ISL_415706	Europe	C5	B.1	2020-03-06	0	0	0	0	0	0	0	0	0	0	0	1	1	1	1	0	0
EPI_ISL_415707	Europe	C5	B.1	2020-03-08	0	0	0	0	0	0	0	0	0	0	0	1	1	1	1	0	0
EPI_ISL_415708	Europe	C5	B.1	2020-03-07	0	0	0	0	0	0	0	0	0	0	0	1	1	1	1	0	0
EPI_ISL_415709	Asia	C1	B	2020-01-25	0	0	0	0	0	0	0	0	1	0	1	0	0	0	0	0	0
EPI_ISL_415710	Europe	C7	B.1	2020-03-15	0	0	0	0	0	0	0	0	0	0	0	1	1	1	1	0	1
EPI_ISL_415711	Asia	C1	B	2020-01-22	0	0	0	0	0	0	0	0	0	0	0	0	0	0	0	0	0
EPI_ISL_415741	Asia	C1	B.4	2020-02-26	0	0	0	0	0	0	0	0	1	0	0	0	0	0	0	1	0
EPI_ISL_415743	Asia	C1	B.4	2020-02-27	0	0	0	0	0	0	0	0	1	0	0	0	0	0	0	1	0
EPI_ISL_415920	Europe	C1	B.3	2020-03-12	0	0	0	0	0	0	0	0	0	0	0	0	0	0	0	0	0
EPI_ISL_416024	Europe	C1	B	2020-03-11	0	0	0	0	0	0	0	0	0	0	0	0	0	0	0	0	0
EPI_ISL_416028	South America	C6	B.1.1	2020-03-03	0	0	0	0	0	1	1	1	0	0	0	1	1	1	1	0	0
EPI_ISL_416029	South America	C6	B.1.1	2020-03-04	0	0	0	0	0	1	1	1	0	0	0	1	1	1	1	0	0
EPI_ISL_416031	South America	C5	B.1	2020-03-04	0	0	0	0	0	0	0	0	0	0	0	1	1	1	1	0	0
EPI_ISL_416032	South America	C1	B.2	2020-03-04	0	0	0	0	0	0	0	0	0	1	1	0	0	0	0	0	0
EPI_ISL_416033	South America	C1	B.3	2020-03-03	0	0	0	0	0	0	0	0	0	0	0	0	0	0	0	0	0
EPI_ISL_416034	South America	C6	B.1.1	2020-03-04	0	0	0	0	0	1	1	1	1	0	0	1	1	1	1	0	0
EPI_ISL_416035	South America	C6	B.1.1	2020-03-05	0	0	0	0	0	1	1	1	0	0	0	1	1	1	1	0	0
EPI_ISL_416036	South America	C6	B.1.1	2020-03-05	0	0	0	0	0	1	1	1	0	0	0	1	1	1	1	0	0
EPI_ISL_416042	Asia	C2	A	2020-01-26	1	1	0	0	0	0	0	0	0	0	0	0	0	0	0	0	0
EPI_ISL_416044	Asia	C1	B	2020-01-25	0	0	0	0	0	0	0	0	0	0	0	0	0	0	0	0	0
EPI_ISL_416046	Asia	C1	B	2020-01-24	0	0	0	0	0	0	0	0	0	0	0	0	0	0	0	0	0
EPI_ISL_416047	Asia	C1	B	2020-02-02	0	0	0	0	0	0	0	0	0	0	0	0	0	0	0	0	0
EPI_ISL_416140	Europe	C6	B.1.1.1	2020-03-02	0	0	0	0	0	1	1	1	0	0	0	1	1	1	1	0	0
EPI_ISL_416141	Europe	C5	B.1	2020-03-03	0	0	0	0	0	0	0	0	0	0	0	1	1	1	1	0	0
EPI_ISL_416142	Europe	C6	B.1.1	2020-02-26	0	0	0	0	0	1	1	1	0	0	0	1	1	1	1	0	0
EPI_ISL_416143	Europe	C5	B.1	2020-02-28	0	0	0	0	0	0	0	0	0	0	0	1	1	1	1	0	0
EPI_ISL_416144	Europe	C5	B.1	2020-03-01	0	0	0	0	0	0	0	0	0	0	0	1	1	1	1	0	0
EPI_ISL_416153	Europe	C5	B.1	2020-03-02	0	0	0	0	0	0	0	0	0	0	0	1	1	1	1	0	0
EPI_ISL_416316	Asia	C2	A	2020-01-25	1	1	0	0	0	0	0	0	0	0	0	0	0	0	0	0	0
EPI_ISL_416317	Asia	C2	A	2020-01-25	1	1	0	0	0	0	0	0	0	0	0	0	0	0	0	0	0
EPI_ISL_416318	Asia	C2	A	2020-01-28	1	1	0	0	0	0	0	0	0	0	0	0	0	0	0	0	0
EPI_ISL_416319	Asia	C2	A	2020-01-28	1	1	0	0	0	0	0	0	0	0	0	0	0	0	0	0	0
EPI_ISL_416320	Asia	C1	B	2020-01-28	0	0	0	0	0	0	0	0	0	0	0	0	0	0	0	0	0
EPI_ISL_416321	Asia	C1	B	2020-01-28	0	0	0	0	0	0	0	0	0	0	0	0	0	0	0	0	0
EPI_ISL_416322	Asia	C2	A	2020-01-29	1	1	0	0	0	0	0	0	0	0	0	0	0	0	0	0	0
EPI_ISL_416323	Asia	C2	A	2020-01-29	1	1	0	0	0	0	0	0	0	0	0	0	0	0	0	0	0
EPI_ISL_416324	Asia	C1	B	2020-01-29	0	0	0	0	0	0	0	0	0	0	0	0	0	0	0	0	0
EPI_ISL_416325	Asia	C1	B	2020-02-02	0	0	0	0	0	0	0	0	0	0	1	0	0	0	0	0	0
EPI_ISL_416326	Asia	C2	A	2020-01-30	1	1	0	0	0	0	0	0	0	0	0	0	0	0	0	0	0
EPI_ISL_416330	Asia	C2	A	2020-02-02	1	1	0	0	0	0	0	0	0	0	0	0	0	0	0	0	0
EPI_ISL_416332	Asia	C1	B.4	2020-01-30	0	0	0	0	0	0	0	0	1	0	0	0	0	0	0	0	0
EPI_ISL_416333	Asia	C2	A	2020-01-30	1	1	0	0	0	0	0	0	0	0	0	0	0	0	0	0	0
EPI_ISL_416334	Asia	C5	B	2020-02-06	0	0	0	0	0	0	0	0	0	0	0	1	0	1	1	0	0
EPI_ISL_416335	Asia	C2	A	2020-02-02	1	1	0	0	0	0	0	0	0	0	0	0	0	0	0	0	0
EPI_ISL_416336	Asia	C1	B	2020-02-01	0	0	0	0	0	0	0	0	0	0	0	0	0	0	0	0	0
EPI_ISL_416337	Asia	C1	B	2020-02-04	0	0	0	0	0	0	0	0	0	0	0	0	0	0	0	0	0
EPI_ISL_416338	Asia	C2	A	2020-02-01	1	1	0	0	0	0	0	0	0	0	0	0	0	0	0	0	0
EPI_ISL_416339	Asia	C2	A	2020-02-03	1	1	0	0	0	0	0	0	0	0	0	0	0	0	0	0	0
EPI_ISL_416340	Asia	C1	B	2020-02-02	0	0	0	0	0	0	0	0	0	0	0	0	0	0	0	0	0
EPI_ISL_416341	Asia	C2	A	2020-02-01	1	1	0	0	0	0	0	0	0	0	0	0	0	0	0	0	0
EPI_ISL_416342	Asia	C1	B	2020-02-04	0	0	0	0	0	0	0	0	1	0	0	0	0	0	0	0	0
EPI_ISL_416352	Asia	C2	A	2020-01-30	1	1	0	0	0	0	0	0	0	0	0	0	0	0	0	0	0
EPI_ISL_416353	Asia	C1	B	2020-02-04	0	0	0	0	0	0	0	0	0	0	0	0	0	0	0	0	0
EPI_ISL_416355	Asia	C1	B	2020-02-04	0	0	0	0	0	0	0	0	0	0	0	0	0	0	0	0	0
EPI_ISL_416361	Asia	C1	B	2020-02-01	0	0	0	0	0	0	0	0	0	0	0	0	0	0	0	0	0
EPI_ISL_416362	Asia	C1	B	2020-02-02	0	0	0	0	0	0	0	0	0	0	0	0	0	0	0	0	0
EPI_ISL_416363	Asia	C1	B	2020-02-08	0	0	0	0	0	0	0	0	0	0	0	0	0	0	0	0	0
EPI_ISL_416365	Asia	C1	B	2020-01-30	0	0	0	0	0	0	0	0	0	0	0	0	0	0	0	0	0
EPI_ISL_416366	Asia	C2	A	2020-01-30	1	1	0	0	0	0	0	0	0	0	0	0	0	0	0	0	0
EPI_ISL_416367	Asia	C1	B	2020-02-01	0	0	0	0	0	0	0	0	0	0	0	0	0	0	0	0	0
EPI_ISL_416370	Asia	C1	B	2020-02-01	0	0	0	0	0	0	0	0	0	0	0	0	0	0	0	0	0
EPI_ISL_416372	Asia	C2	A	2020-02-01	1	1	0	0	0	0	0	0	0	0	0	0	0	0	0	0	0
EPI_ISL_416373	Asia	C1	B.4	2020-02-07	0	0	0	0	0	0	0	0	1	0	0	0	0	0	0	0	0
EPI_ISL_416376	Asia	C1	B	2020-02-05	0	0	0	0	0	0	0	0	0	0	0	0	0	0	0	0	0
EPI_ISL_416377	Asia	C2	A	2020-02-07	1	1	0	0	0	0	0	0	0	0	0	0	0	0	0	0	0
EPI_ISL_416379	Asia	C1	B	2020-02-01	0	0	0	0	0	0	0	0	0	0	0	0	0	0	0	0	0
EPI_ISL_416380	Asia	C1	B	2020-02-09	0	0	0	0	0	0	0	0	0	0	0	0	0	0	0	0	0
EPI_ISL_416381	Asia	C2	A	2020-02-01	1	1	0	0	0	0	0	0	0	0	0	0	0	0	0	0	0
EPI_ISL_416382	Asia	C1	B.4	2020-02-08	0	0	0	0	0	0	0	0	1	0	0	0	0	0	0	0	0
EPI_ISL_416387	Asia	C1	B	2020-02-01	0	0	0	0	0	0	0	0	0	0	0	0	0	0	0	0	0
EPI_ISL_416389	Asia	C1	B	2020-01-21	0	0	0	0	0	0	0	0	0	0	0	0	0	0	0	0	0
EPI_ISL_416390	Asia	C1	B	2020-01-31	0	0	0	0	0	0	0	0	0	0	0	0	0	0	0	0	0
EPI_ISL_416393	Asia	C1	B	2020-02-09	0	0	0	0	0	0	0	0	0	0	0	0	0	0	0	0	0
EPI_ISL_416394	Asia	C1	B	2020-02-14	0	0	0	0	0	0	0	0	0	0	0	0	0	0	0	0	0
EPI_ISL_416397	Asia	C1	B	2020-02-02	0	0	0	0	0	0	0	0	0	0	0	0	0	0	0	0	0
EPI_ISL_416398	Asia	C1	B	2020-02-02	0	0	0	0	0	0	0	0	0	0	0	0	0	0	0	0	0
EPI_ISL_416399	Asia	C1	B	2020-02-13	0	0	0	0	0	0	0	0	0	0	0	0	0	0	0	0	0
EPI_ISL_416401	Asia	C1	B	2020-02-02	0	0	0	0	0	0	0	0	0	0	0	0	0	0	0	0	0
EPI_ISL_416402	Asia	C2	A	2020-02-11	1	1	0	0	0	0	0	0	0	0	0	0	0	0	0	0	0
EPI_ISL_416403	Asia	C2	A	2020-02-02	1	1	0	0	0	0	0	0	0	0	0	0	0	0	0	0	0
EPI_ISL_416404	Asia	C1	B	2020-02-09	0	0	0	0	0	0	0	0	0	0	0	0	0	0	0	0	0
EPI_ISL_416405	Asia	C1	B	2020-02-02	0	0	0	0	0	0	0	0	0	0	0	0	0	0	0	0	0
EPI_ISL_416406	Asia	C1	B.4	2020-02-15	0	0	0	0	0	0	0	0	1	0	0	0	0	0	0	0	0
EPI_ISL_416407	Asia	C1	B.4	2020-02-15	0	0	0	0	0	0	0	0	1	0	0	0	0	0	0	0	0
EPI_ISL_416409	Asia	C2	A	2020-02-02	1	1	0	0	0	0	0	0	0	0	0	0	0	0	0	0	0
EPI_ISL_416411	Oceania	C1	B	2020-01-25	0	0	0	0	0	0	0	0	0	0	1	0	0	0	0	0	0
EPI_ISL_416412	Oceania	C1	B.4	2020-03-02	0	0	0	0	0	0	0	0	1	0	0	0	0	0	0	0	0
EPI_ISL_416415	Oceania	C2	A	2020-02-08	1	1	0	0	0	0	0	0	0	0	0	0	0	0	0	0	0
EPI_ISL_416425	Asia	C1	B	2020-02-03	0	0	0	0	0	0	0	0	0	0	0	0	0	0	0	0	0
EPI_ISL_416426	Europe	C5	B.1.5	2020-03-17	0	0	0	0	0	0	0	0	0	0	0	1	1	1	1	0	0
EPI_ISL_416427	Asia	C2	A	2020-01-24	1	1	0	0	0	0	0	0	0	0	0	0	0	0	0	0	0
EPI_ISL_416428	Asia	C6	B.1.1	2020-03-07	0	0	0	0	0	1	1	1	0	0	0	1	1	1	1	0	0
EPI_ISL_416429	Asia	C2	A	2020-02-11	1	1	0	0	0	0	0	0	0	0	0	0	0	0	0	0	0
EPI_ISL_416430	Asia	C6	B.1.1	2020-03-06	0	0	0	0	0	1	1	1	0	0	0	1	1	1	1	0	0
EPI_ISL_416431	Asia	C6	B.1.1	2020-03-06	0	0	0	0	0	1	1	1	0	0	0	1	1	1	1	0	0
EPI_ISL_416432	Asia	C1	B.6	2020-03-07	0	0	0	0	0	0	0	0	1	0	0	0	0	0	0	0	0
EPI_ISL_416433	North America	C3	A.1	2020-03-10	1	1	1	1	1	0	0	0	0	0	0	0	0	0	0	0	0
EPI_ISL_416434	North America	C7	B.1.p21	2020-03-10	0	0	0	0	0	0	0	0	0	0	0	1	1	1	1	1	1
EPI_ISL_416435	North America	C3	A.1	2020-03-10	1	1	1	1	1	0	0	0	0	0	0	0	0	0	0	0	0
EPI_ISL_416436	North America	C3	A.1	2020-03-10	1	1	1	1	1	0	0	0	0	0	0	0	0	0	0	0	0
EPI_ISL_416437	North America	C3	A.1	2020-03-10	1	1	1	1	1	0	0	0	0	0	0	0	0	0	0	0	0
EPI_ISL_416438	North America	C7	B.1.p21	2020-03-10	0	0	0	0	0	0	0	0	0	0	0	1	1	1	1	1	1
EPI_ISL_416439	North America	C3	A.1	2020-03-10	1	1	1	1	1	0	0	0	0	0	0	0	0	0	0	0	0
EPI_ISL_416440	North America	C3	A.1	2020-03-10	1	1	1	1	1	0	0	0	0	0	0	0	0	0	0	0	0
EPI_ISL_416441	North America	C3	A.1	2020-03-10	1	1	1	1	1	0	0	0	0	0	0	0	0	0	0	0	0
EPI_ISL_416442	North America	C3	A.1	2020-03-10	1	1	1	1	1	0	0	0	0	0	0	0	0	0	0	0	0
EPI_ISL_416443	North America	C3	A.1	2020-03-10	1	1	1	1	1	0	0	0	0	0	0	0	0	0	0	0	0
EPI_ISL_416444	North America	C3	A.1	2020-03-10	1	1	1	1	1	0	0	0	0	0	0	0	0	0	0	0	0
EPI_ISL_416445	North America	C3	A.1	2020-03-10	1	1	1	1	1	0	0	0	0	0	0	0	0	0	0	0	0
EPI_ISL_416446	North America	C3	A.1	2020-03-10	1	1	1	1	1	0	0	0	0	0	0	0	0	0	0	0	0
EPI_ISL_416447	North America	C3	A.1	2020-03-10	1	1	1	1	1	0	0	0	0	0	0	0	0	0	0	0	0
EPI_ISL_416448	North America	C3	A.1	2020-03-11	1	1	1	1	1	0	0	0	0	0	0	0	0	0	0	0	0
EPI_ISL_416451	North America	C3	A.1	2020-03-10	1	1	1	1	1	0	0	0	0	0	0	0	0	0	0	0	0
EPI_ISL_416452	North America	C7	B.1	2020-03-10	0	0	0	0	0	0	0	0	0	0	0	1	1	1	1	1	1
EPI_ISL_416454	North America	C3	A.1	2020-03-06	1	1	1	1	1	0	0	0	0	0	0	0	0	0	0	0	0
EPI_ISL_416455	North America	C3	A.1	2020-03-07	1	1	1	1	1	0	0	0	0	0	0	0	0	0	0	0	0
EPI_ISL_416457	North America	C7	B.1	2020-03-18	0	0	0	0	0	0	0	0	0	0	0	1	1	1	1	1	1
EPI_ISL_416458	Asia	C1	B.4	2020-03-02	0	0	0	0	0	0	0	0	1	0	0	0	0	0	0	0	0
EPI_ISL_416460	North America	C3	A.1	2020-02-29	1	1	1	1	1	0	0	0	0	0	0	0	0	0	0	0	0
EPI_ISL_416461	North America	C3	A.1	2020-02-29	1	1	1	1	1	0	0	0	0	0	0	0	0	0	0	0	0
EPI_ISL_416465	North America	C3	A.1	2020-02-29	1	1	1	1	1	0	0	0	0	0	0	0	0	0	0	0	0
EPI_ISL_416466	North America	C3	A.1	2020-03-03	1	1	1	1	1	0	0	0	0	0	0	0	0	0	0	0	0
EPI_ISL_416467	Europe	C6	B.1.1	2020-03-02	0	0	0	0	0	1	1	1	0	0	0	1	1	1	1	0	0
EPI_ISL_416468	Europe	C6	B.1.1	2020-03-02	0	0	0	0	0	1	1	1	0	0	0	1	1	1	1	0	0
EPI_ISL_416469	Europe	C5	B.1.p16	2020-03-03	0	0	0	0	0	0	0	0	0	0	0	1	1	1	1	0	0
EPI_ISL_416470	Europe	C5	B.1	2020-03-02	0	0	0	0	0	0	0	0	0	0	0	1	1	1	1	0	0
EPI_ISL_416471	Europe	C6	B.1.1	2020-03-02	0	0	0	0	0	1	1	1	0	0	0	1	1	1	1	0	0
EPI_ISL_416472	Europe	C6	B.1.1	2020-03-02	0	0	0	0	0	1	1	1	0	0	0	1	1	1	1	0	0
EPI_ISL_416473	Asia	C3	A	2020-01-26	1	1	0	0	1	0	0	0	0	0	0	0	0	0	0	0	0
EPI_ISL_416474	Asia	C1	B	2020-01-28	0	0	0	0	0	0	0	0	0	0	0	0	0	0	0	0	0
EPI_ISL_416475	Europe	C6	B.1.1	2020-03-03	0	0	0	0	0	1	1	1	0	0	0	1	1	1	1	0	0
EPI_ISL_416476	Europe	C6	B.1.1	2020-03-02	0	0	0	0	0	1	1	1	0	0	0	1	1	1	1	0	0
EPI_ISL_416477	Asia	C2	A.2	2020-03-08	1	1	0	0	0	0	0	0	0	1	0	0	0	0	0	0	0
EPI_ISL_416478	Asia	C7	B.1	2020-03-14	0	0	0	0	0	0	0	0	0	0	0	1	1	1	1	1	1
EPI_ISL_416479	Asia	C5	B.1	2020-03-05	0	0	0	0	0	0	0	0	0	0	1	1	1	1	1	0	0
EPI_ISL_416480	Asia	C1	B	2020-03-11	0	0	0	0	0	0	0	0	1	0	1	0	0	0	0	0	0
EPI_ISL_416481	Asia	C5	B.1	2020-03-16	0	0	0	0	0	0	0	0	0	0	0	1	1	1	1	0	0
EPI_ISL_416482	Asia	C5	B.1	2020-03-13	0	0	0	0	0	0	0	0	0	0	0	1	1	1	1	0	0
EPI_ISL_416484	Europe	C2	A.2	2020-02-27	1	1	0	0	0	0	0	0	0	1	0	0	0	0	0	0	0
EPI_ISL_416487	Europe	C2	A.2	2020-03-04	1	1	0	0	0	0	0	0	0	1	0	0	0	0	0	0	0
EPI_ISL_416488	Europe	C1	B.3	2020-03-03	0	0	0	0	0	0	0	0	0	0	0	0	0	0	0	0	0
EPI_ISL_416489	North America	C5	B.1.5.4	2020-03-15	0	0	0	0	0	0	0	0	0	0	0	1	1	1	1	0	0
EPI_ISL_416491	North America	C7	B.1	2020-03-15	0	0	0	0	0	0	0	0	0	0	0	1	1	1	1	1	1
EPI_ISL_416492	North America	C7	B.1	2020-03-15	0	0	0	0	0	0	0	0	0	0	0	1	1	1	1	1	1
EPI_ISL_416493	Europe	C5	B.1	2020-03-08	0	0	0	0	0	0	0	0	0	0	0	1	1	1	1	0	0
EPI_ISL_416494	Europe	C5	B.1	2020-03-04	0	0	0	0	0	0	0	0	0	0	0	1	1	1	1	0	0
EPI_ISL_416495	Europe	C7	B.1	2020-03-10	0	0	0	0	0	0	0	0	0	0	0	1	1	1	1	1	1
EPI_ISL_416496	Europe	C7	B.1	2020-03-10	0	0	0	0	0	0	0	0	0	0	0	1	1	1	1	1	1
EPI_ISL_416497	Europe	C7	B.1	2020-03-10	0	0	0	0	0	0	0	0	0	0	0	1	1	1	1	0	1
EPI_ISL_416498	Europe	C7	B.1	2020-03-11	0	0	0	0	0	0	0	0	0	0	0	1	1	1	1	1	1
EPI_ISL_416499	Europe	C5	B.1	2020-03-11	0	0	0	0	0	0	0	0	0	0	0	1	1	1	1	0	0
EPI_ISL_416502	Europe	C7	B.1	2020-02-26	0	0	0	0	0	0	0	0	0	0	0	1	1	1	1	1	1
EPI_ISL_416503	Europe	C1	B	2020-03-01	0	0	0	0	0	0	0	0	1	0	1	0	0	0	0	0	0
EPI_ISL_416505	Europe	C7	B.1	2020-03-02	0	0	0	0	0	0	0	0	0	0	0	1	1	1	1	1	1
EPI_ISL_416506	Europe	C7	B.1	2020-03-03	0	0	0	0	0	0	0	0	0	0	0	1	1	1	1	1	1
EPI_ISL_416507	Europe	C1	B	2020-03-05	0	0	0	0	0	0	0	0	1	0	1	0	0	0	0	0	0
EPI_ISL_416509	Europe	C7	B.1	2020-03-06	0	0	0	0	0	0	0	0	0	0	0	1	1	1	1	1	1
EPI_ISL_416510	Europe	C7	B.1	2020-03-06	0	0	0	0	0	0	0	0	0	0	0	1	1	1	1	1	1
EPI_ISL_416511	Europe	C7	B.1	2020-03-07	0	0	0	0	0	0	0	0	0	0	0	1	1	1	1	1	1
EPI_ISL_416512	Europe	C7	B.1	2020-03-07	0	0	0	0	0	0	0	0	0	0	0	1	1	1	1	1	1
EPI_ISL_416513	Europe	C7	B.1	2020-03-07	0	0	0	0	0	0	0	0	0	0	0	1	1	1	1	1	1
EPI_ISL_416514	Oceania	C3	A.1	2020-03-15	1	1	1	1	1	0	0	0	0	0	0	0	0	0	0	0	0
EPI_ISL_416519	Oceania	C6	B.1.1	2020-03-02	0	0	0	0	0	1	1	1	0	0	0	1	1	1	1	0	0
EPI_ISL_416521	Asia	C7	B.1.36	2020-03-10	0	0	0	0	0	0	0	0	0	0	0	1	1	1	1	0	1
EPI_ISL_416522	Asia	C7	B.1.36	2020-03-10	0	0	0	0	0	0	0	0	0	0	0	1	1	1	1	0	1
EPI_ISL_416523	North America	C7	B.1	2020-03-14	0	0	0	0	0	0	0	0	1	0	0	1	1	1	1	1	1
EPI_ISL_416524	Asia	C5	B.1	2020-03-11	0	0	0	0	0	0	0	0	0	0	0	1	1	1	1	0	0
EPI_ISL_416525	Asia	C5	B.1	2020-03-11	0	0	0	0	0	0	0	0	0	0	0	1	1	1	1	0	0
EPI_ISL_416538	Oceania	C2	A.3	2020-03-15	1	1	0	0	0	0	0	0	0	0	0	0	0	0	0	0	0
EPI_ISL_416539	Oceania	C2	A	2020-03-15	1	1	0	0	0	0	0	0	0	0	0	0	0	0	0	0	0
EPI_ISL_416541	Asia	C1	B.4	2020-03-02	0	0	0	0	0	0	0	0	1	0	0	0	0	0	0	0	0
EPI_ISL_416542	Asia	C1	B.4	2020-03-02	0	0	0	0	0	0	0	0	1	0	0	0	0	0	0	0	0
EPI_ISL_416543	Asia	C1	B.4	2020-03-02	0	0	0	0	0	0	0	0	1	0	0	0	0	0	0	0	0
EPI_ISL_416565	Asia	C1	B.5	2020-02-15	0	0	0	0	0	0	0	0	1	0	0	0	0	0	0	0	0
EPI_ISL_416566	Asia	C1	B	2020-02-15	0	0	0	0	0	0	0	0	1	0	0	0	0	0	0	0	0
EPI_ISL_416567	Asia	C1	B	2020-02-15	0	0	0	0	0	0	0	0	1	0	0	0	0	0	0	0	0
EPI_ISL_416569	Asia	C1	B	2020-02-15	0	0	0	0	0	0	0	0	1	0	0	0	0	0	0	0	0
EPI_ISL_416570	Asia	C1	B	2020-02-15	0	0	0	0	0	0	0	0	1	0	0	0	0	0	0	0	0
EPI_ISL_416571	Asia	C1	B	2020-02-15	0	0	0	0	0	0	0	0	1	0	0	0	0	0	0	0	0
EPI_ISL_416572	Asia	C1	B	2020-02-15	0	0	0	0	0	0	0	0	1	0	0	0	0	0	0	0	0
EPI_ISL_416573	Asia	C1	B	2020-02-15	0	0	0	0	0	0	0	0	1	0	0	0	0	0	0	0	0
EPI_ISL_416574	Asia	C1	B	2020-02-15	0	0	0	0	0	0	0	0	1	0	0	0	0	0	0	0	0
EPI_ISL_416576	Asia	C1	B	2020-02-15	0	0	0	0	0	0	0	0	1	0	0	0	0	0	0	0	0
EPI_ISL_416577	Asia	C1	B	2020-02-15	0	0	0	0	0	0	0	0	1	0	0	0	0	0	0	0	0
EPI_ISL_416578	Asia	C1	B	2020-02-15	0	0	0	0	0	0	0	0	1	0	0	0	0	0	0	0	0
EPI_ISL_416579	Asia	C1	B	2020-02-15	0	0	0	0	0	0	0	0	1	0	0	0	0	0	0	0	0
EPI_ISL_416580	Asia	C1	B	2020-02-15	0	0	0	0	0	0	0	0	1	0	0	0	0	0	0	0	0
EPI_ISL_416581	Asia	C1	B	2020-02-15	0	0	0	0	0	0	0	0	1	0	0	0	0	0	0	0	0
EPI_ISL_416582	Asia	C1	B.5	2020-02-15	0	0	0	0	0	0	0	0	1	0	0	0	0	0	0	0	0
EPI_ISL_416583	Asia	C1	B	2020-02-15	0	0	0	0	0	0	0	0	1	0	0	0	0	0	0	0	0
EPI_ISL_416584	Asia	C1	B	2020-02-15	0	0	0	0	0	0	0	0	1	0	0	0	0	0	0	0	0
EPI_ISL_416585	Asia	C1	B	2020-02-16	0	0	0	0	0	0	0	0	1	0	0	0	0	0	0	0	0
EPI_ISL_416586	Asia	C1	B	2020-02-16	0	0	0	0	0	0	0	0	1	0	0	0	0	0	0	0	0
EPI_ISL_416587	Asia	C1	B.5	2020-02-16	0	0	0	0	0	0	0	0	1	0	0	0	0	0	0	0	0
EPI_ISL_416588	Asia	C1	B.5	2020-02-16	0	0	0	0	0	0	0	0	1	0	0	0	0	0	0	0	0
EPI_ISL_416589	Asia	C1	B	2020-02-16	0	0	0	0	0	0	0	0	1	0	0	0	0	0	0	0	0
EPI_ISL_416590	Asia	C1	B	2020-02-16	0	0	0	0	0	0	0	0	1	0	0	0	0	0	0	0	0
EPI_ISL_416591	Asia	C1	B	2020-02-16	0	0	0	0	0	0	0	0	1	0	0	0	0	0	0	0	0
EPI_ISL_416592	Asia	C1	B	2020-02-16	0	0	0	0	0	0	0	0	1	0	0	0	0	0	0	0	0
EPI_ISL_416593	Asia	C1	B	2020-02-16	0	0	0	0	0	0	0	0	1	0	0	0	0	0	0	0	0
EPI_ISL_416594	Asia	C1	B	2020-02-16	0	0	0	0	0	0	0	0	1	0	0	0	0	0	0	0	0
EPI_ISL_416595	Asia	C1	B	2020-02-16	0	0	0	0	0	0	0	0	1	0	0	0	0	0	0	0	0
EPI_ISL_416596	Asia	C1	B	2020-02-16	0	0	0	0	0	0	0	0	1	0	0	0	0	0	0	0	0
EPI_ISL_416597	Asia	C1	B	2020-02-16	0	0	0	0	0	0	0	0	1	0	0	0	0	0	0	0	0
EPI_ISL_416598	Asia	C1	B.5	2020-02-16	0	0	0	0	0	0	0	0	1	0	0	0	0	0	0	0	0
EPI_ISL_416599	Asia	C1	B	2020-02-16	0	0	0	0	0	0	0	0	1	0	0	0	0	0	0	0	0
EPI_ISL_416600	Asia	C1	B	2020-02-16	0	0	0	0	0	0	0	0	1	0	0	0	0	0	0	0	0
EPI_ISL_416601	Asia	C1	B	2020-02-16	0	0	0	0	0	0	0	0	1	0	0	0	0	0	0	0	0
EPI_ISL_416603	Asia	C1	B.5	2020-02-16	0	0	0	0	0	0	0	0	1	0	0	0	0	0	0	0	0
EPI_ISL_416604	Asia	C1	B.5	2020-02-16	0	0	0	0	0	0	0	0	1	0	0	0	0	0	0	0	0
EPI_ISL_416605	Asia	C1	B	2020-02-16	0	0	0	0	0	0	0	0	1	0	0	0	0	0	0	0	0
EPI_ISL_416606	Asia	C1	B	2020-02-16	0	0	0	0	0	0	0	0	1	0	0	0	0	0	0	0	0
EPI_ISL_416607	Asia	C1	B	2020-02-17	0	0	0	0	0	0	0	0	1	0	0	0	0	0	0	0	0
EPI_ISL_416608	Asia	C1	B	2020-02-17	0	0	0	0	0	0	0	0	1	0	0	0	0	0	0	0	0
EPI_ISL_416609	Asia	C1	B	2020-02-17	0	0	0	0	0	0	0	0	1	0	0	0	0	0	0	0	0
EPI_ISL_416610	Asia	C1	B.5	2020-02-17	0	0	0	0	0	0	0	0	1	0	0	0	0	0	0	0	0
EPI_ISL_416611	Asia	C1	B	2020-02-17	0	0	0	0	0	0	0	0	1	0	0	0	0	0	0	0	0
EPI_ISL_416612	Asia	C1	B	2020-02-17	0	0	0	0	0	0	0	0	1	0	0	0	0	0	0	0	0
EPI_ISL_416613	Asia	C1	B.5	2020-02-17	0	0	0	0	0	0	0	0	1	0	0	0	0	0	0	0	0
EPI_ISL_416614	Asia	C1	B	2020-02-17	0	0	0	0	0	0	0	0	1	0	0	0	0	0	0	0	0
EPI_ISL_416617	Asia	C1	B	2020-02-17	0	0	0	0	0	0	0	0	1	0	0	0	0	0	0	0	0
EPI_ISL_416619	Asia	C1	B.5	2020-02-17	0	0	0	0	0	0	0	0	1	0	0	0	0	0	0	0	0
EPI_ISL_416620	Asia	C1	B	2020-02-17	0	0	0	0	0	0	0	0	1	0	0	0	0	0	0	0	0
EPI_ISL_416621	Asia	C1	B	2020-02-17	0	0	0	0	0	0	0	0	1	0	0	0	0	0	0	0	0
EPI_ISL_416622	Asia	C1	B	2020-02-17	0	0	0	0	0	0	0	0	1	0	0	0	0	0	0	0	0
EPI_ISL_416624	Asia	C1	B.5	2020-02-17	0	0	0	0	0	0	0	0	1	0	0	0	0	0	0	0	0
EPI_ISL_416625	Asia	C1	B.5	2020-02-17	0	0	0	0	0	0	0	0	1	0	0	0	0	0	0	0	0
EPI_ISL_416627	Asia	C1	B	2020-02-17	0	0	0	0	0	0	0	0	1	0	0	0	0	0	0	0	0
EPI_ISL_416628	Asia	C1	B	2020-02-17	0	0	0	0	0	0	0	0	1	0	0	0	0	0	0	0	0
EPI_ISL_416629	Asia	C1	B	2020-02-17	0	0	0	0	0	0	0	0	1	0	0	0	0	0	0	0	0
EPI_ISL_416630	Asia	C1	B	2020-02-17	0	0	0	0	0	0	0	0	1	0	0	0	0	0	0	0	0
EPI_ISL_416631	Asia	C1	B	2020-02-17	0	0	0	0	0	0	0	0	1	0	0	0	0	0	0	0	0
EPI_ISL_416632	Asia	C1	B	2020-02-17	0	0	0	0	0	0	0	0	1	0	0	0	0	0	0	0	0
EPI_ISL_416633	Asia	C1	B	2020-02-17	0	0	0	0	0	0	0	0	1	0	0	0	0	0	0	0	0
EPI_ISL_416634	Asia	C1	B	2020-02-17	0	0	0	0	0	0	0	0	1	0	0	0	0	0	0	0	0
EPI_ISL_416635	North America	C3	A.1	2020-03-12	1	1	1	1	1	0	0	0	0	0	0	0	0	0	0	0	0
EPI_ISL_416636	North America	C3	A.1	2020-03-12	1	1	1	1	1	0	0	0	0	0	0	0	0	0	0	0	0
EPI_ISL_416637	North America	C3	A.1	2020-03-12	1	1	1	1	1	0	0	0	0	0	0	0	0	0	0	0	0
EPI_ISL_416638	North America	C3	A.1	2020-03-12	1	1	1	1	1	0	0	0	0	0	0	0	0	0	0	0	0
EPI_ISL_416641	North America	C3	A.1	2020-03-11	1	1	1	1	1	0	0	0	0	0	0	0	0	0	0	0	0
EPI_ISL_416642	North America	C7	B.1	2020-03-11	0	0	0	0	0	0	0	0	0	0	0	1	1	1	1	1	1
EPI_ISL_416643	North America	C3	A.1	2020-03-11	1	1	1	1	1	0	0	0	0	0	0	0	0	0	0	0	0
EPI_ISL_416644	North America	C3	A.1	2020-03-11	1	1	1	1	1	0	0	0	0	0	0	0	0	0	0	0	0
EPI_ISL_416646	North America	C4	B.2.2	2020-03-11	0	0	0	0	0	0	0	0	1	1	1	0	0	0	0	0	0
EPI_ISL_416647	North America	C7	B.1.p21	2020-03-11	0	0	0	0	0	0	0	0	0	0	0	1	1	1	1	1	1
EPI_ISL_416648	North America	C7	B.1.p21	2020-03-11	0	0	0	0	0	0	0	0	0	0	0	1	1	1	1	1	1
EPI_ISL_416649	North America	C3	A.1	2020-03-11	1	1	1	1	1	0	0	0	0	0	0	0	0	0	0	0	0
EPI_ISL_416650	North America	C3	A.1	2020-03-10	1	1	1	1	1	0	0	0	0	0	0	0	0	0	0	0	0
EPI_ISL_416651	North America	C3	A.1	2020-03-11	1	1	1	1	1	0	0	0	0	0	0	0	0	0	0	0	0
EPI_ISL_416652	North America	C3	A.1	2020-03-11	1	1	1	1	1	0	0	0	0	0	0	0	0	0	0	0	0
EPI_ISL_416653	North America	C7	B.1.p21	2020-03-11	0	0	0	0	0	0	0	0	0	0	0	1	1	1	1	1	1
EPI_ISL_416654	North America	C3	A.1	2020-03-11	1	1	1	1	1	0	0	0	0	0	0	0	0	0	0	0	0
EPI_ISL_416655	North America	C7	B.1	2020-03-11	0	0	0	0	0	0	0	0	0	0	0	1	1	1	1	1	1
EPI_ISL_416656	North America	C3	A.1	2020-03-11	1	1	1	1	1	0	0	0	0	0	0	0	0	0	0	0	0
EPI_ISL_416657	North America	C3	A.1	2020-03-11	1	1	1	1	1	0	0	0	0	0	0	0	0	0	0	0	0
EPI_ISL_416658	North America	C5	B.1	2020-03-11	0	0	0	0	0	0	0	0	0	0	0	1	1	1	1	0	0
EPI_ISL_416659	North America	C3	A.1	2020-03-11	1	1	1	1	1	0	0	0	0	0	0	0	0	0	0	0	0
EPI_ISL_416660	North America	C7	B.1	2020-03-10	0	0	0	0	0	0	0	0	0	0	0	1	1	1	1	1	1
EPI_ISL_416661	North America	C7	B.1.p2	2020-03-12	0	0	0	0	0	0	0	0	0	0	0	1	1	1	1	1	1
EPI_ISL_416662	North America	C3	A.1	2020-03-12	1	1	1	1	1	0	0	0	0	0	0	0	0	0	0	0	0
EPI_ISL_416663	North America	C3	A.1	2020-03-12	1	1	1	1	1	0	0	0	0	0	0	0	0	0	0	0	0
EPI_ISL_416664	North America	C3	A.1	2020-03-12	1	1	1	1	1	0	0	0	0	0	0	0	0	0	0	0	0
EPI_ISL_416665	North America	C3	A.1	2020-03-12	1	1	1	1	1	0	0	0	0	0	0	0	0	0	0	0	0
EPI_ISL_416666	North America	C3	A.1	2020-03-12	1	1	1	1	1	0	0	0	0	0	0	0	0	0	0	0	0
EPI_ISL_416667	North America	C3	A.1	2020-03-12	1	1	1	1	1	0	0	0	0	0	0	0	0	0	0	0	0
EPI_ISL_416668	North America	C3	A.1	2020-03-11	1	1	1	1	1	0	0	0	0	0	0	0	0	0	0	0	0
EPI_ISL_416669	North America	C3	A.1	2020-03-11	1	1	1	1	1	0	0	0	0	0	0	0	0	0	0	0	0
EPI_ISL_416671	North America	C7	B.1	2020-03-12	0	0	0	0	0	0	0	0	0	0	0	1	1	1	1	0	1
EPI_ISL_416674	North America	C7	B.1	2020-03-11	0	0	0	0	0	0	0	0	0	0	0	1	1	1	1	0	1
EPI_ISL_416675	North America	C4	B.2.2	2020-03-11	0	0	0	0	0	0	0	0	1	1	1	0	0	0	0	0	0
EPI_ISL_416676	North America	C6	B.1.1	2020-03-11	0	0	0	0	0	1	1	1	0	0	0	1	1	1	1	0	0
EPI_ISL_416677	North America	C3	A.1	2020-03-12	1	1	1	1	1	0	0	0	0	0	0	0	0	0	0	0	0
EPI_ISL_416678	North America	C7	B.1	2020-03-11	0	0	0	0	0	0	0	0	0	0	0	1	1	1	1	1	1
EPI_ISL_416679	North America	C3	A.1	2020-03-11	1	1	1	1	1	0	0	0	0	0	0	0	0	0	0	0	0
EPI_ISL_416680	North America	C3	A.1	2020-03-11	1	1	1	1	1	0	0	0	0	0	0	0	0	0	0	0	0
EPI_ISL_416681	North America	C3	A.1	2020-03-11	1	1	1	1	1	0	0	0	0	0	0	0	0	0	0	0	0
EPI_ISL_416682	North America	C3	A.1	2020-03-09	1	1	1	1	1	0	0	0	0	0	0	0	0	0	0	0	0
EPI_ISL_416683	North America	C3	A.1	2020-03-15	1	1	1	1	1	0	0	0	0	0	0	0	0	0	0	0	0
EPI_ISL_416684	North America	C3	A.1	2020-03-14	1	1	1	1	1	0	0	0	0	0	0	0	0	0	0	0	0
EPI_ISL_416685	North America	C3	A.1	2020-03-15	1	1	1	1	1	0	0	0	0	0	0	0	0	0	0	0	0
EPI_ISL_416686	North America	C3	A.1	2020-03-14	1	1	1	1	1	0	0	0	0	0	0	0	0	0	0	0	0
EPI_ISL_416687	North America	C3	A.1	2020-03-14	1	1	1	1	1	0	0	0	0	0	0	0	0	0	0	0	0
EPI_ISL_416688	North America	C3	A.1	2020-03-14	1	1	1	1	1	0	0	0	0	0	0	0	0	0	0	0	0
EPI_ISL_416689	North America	C3	A.1	2020-03-14	1	1	1	1	1	0	0	0	0	0	0	0	0	0	0	0	0
EPI_ISL_416690	North America	C3	A.1	2020-03-13	1	1	1	1	1	0	0	0	0	0	0	0	0	0	0	0	0
EPI_ISL_416691	North America	C7	B.1.p21	2020-03-13	0	0	0	0	0	0	0	0	0	0	0	1	1	1	1	1	1
EPI_ISL_416693	North America	C7	B.1.p21	2020-03-12	0	0	0	0	0	0	0	0	0	0	0	1	1	1	1	1	1
EPI_ISL_416694	North America	C3	A.1	2020-03-13	1	1	1	1	1	0	0	0	0	0	0	0	0	0	0	0	0
EPI_ISL_416696	North America	C2	A	2020-03-13	1	1	0	0	0	0	0	0	0	0	0	0	0	0	0	0	0
EPI_ISL_416697	North America	C6	B.1.1	2020-03-13	0	0	0	0	0	1	1	1	0	0	0	1	1	1	1	0	0
EPI_ISL_416698	North America	C7	B.1.p21	2020-03-13	0	0	0	0	0	0	0	0	0	0	0	1	1	1	1	1	1
EPI_ISL_416699	North America	C7	B.1.p21	2020-03-13	0	0	0	0	0	0	0	0	0	0	0	1	1	1	1	1	1
EPI_ISL_416700	North America	C3	A.1	2020-03-13	1	1	1	1	1	0	0	0	0	0	0	0	0	0	0	0	0
EPI_ISL_416701	North America	C3	A.1	2020-03-13	1	1	1	1	1	0	0	0	0	0	0	0	0	0	0	0	0
EPI_ISL_416703	North America	C3	A.1	2020-03-13	1	1	1	1	1	0	0	0	0	0	0	0	0	0	0	0	0
EPI_ISL_416705	North America	C3	A.1	2020-03-13	1	1	1	1	1	0	0	0	0	0	0	0	0	0	0	0	0
EPI_ISL_416706	North America	C1	B.6	2020-03-13	0	0	0	0	0	0	0	0	1	0	0	0	0	0	0	0	0
EPI_ISL_416707	North America	C7	B.1.p21	2020-03-14	0	0	0	0	0	0	0	0	0	0	0	1	1	1	1	1	1
EPI_ISL_416709	North America	C3	A.1	2020-03-13	1	1	1	1	1	0	0	0	0	0	0	0	0	0	0	0	0
EPI_ISL_416710	North America	C3	A.1	2020-03-13	1	1	1	1	1	0	0	0	0	0	0	0	0	0	0	0	0
EPI_ISL_416711	North America	C3	A.1	2020-03-15	1	1	1	1	1	0	0	0	0	0	0	0	0	0	0	0	0
EPI_ISL_416712	North America	C3	A.1	2020-03-14	1	1	1	1	1	0	0	0	0	0	0	0	0	0	0	0	0
EPI_ISL_416713	North America	C3	A.1	2020-03-15	1	1	1	1	1	0	0	0	0	0	0	0	0	0	0	0	0
EPI_ISL_416714	North America	C3	A.1	2020-03-14	1	1	1	1	1	0	0	0	0	0	0	0	0	0	0	0	0
EPI_ISL_416715	North America	C3	A.1	2020-03-15	1	1	1	1	1	0	0	0	0	0	0	0	0	0	0	0	0
EPI_ISL_416716	North America	C7	B.1.p21	2020-03-13	0	0	0	0	0	0	0	0	0	0	0	1	1	1	1	1	1
EPI_ISL_416717	North America	C3	A.1	2020-03-15	1	1	1	1	1	0	0	0	0	0	0	0	0	0	0	0	0
EPI_ISL_416718	North America	C3	A.1	2020-03-14	1	1	1	1	1	0	0	0	0	0	0	0	0	0	0	0	0
EPI_ISL_416721	North America	C3	A.1	2020-03-13	1	1	1	1	1	0	0	0	0	0	0	0	0	0	0	0	0
EPI_ISL_416723	North America	C4	B.2.2	2020-03-14	0	0	0	0	0	0	0	0	1	1	1	0	0	0	0	0	0
EPI_ISL_416724	North America	C7	B.1.p21	2020-03-13	0	0	0	0	0	0	0	0	0	0	0	1	1	1	1	1	1
EPI_ISL_416725	North America	C7	B.1.p21	2020-03-13	0	0	0	0	0	0	0	0	0	0	0	1	1	1	1	1	1
EPI_ISL_416726	North America	C3	A.1	2020-03-13	1	1	1	1	1	0	0	0	0	0	0	0	0	0	0	0	0
EPI_ISL_416727	North America	C3	A.1	2020-03-13	1	1	1	1	1	0	0	0	0	0	0	0	0	0	0	0	0
EPI_ISL_416728	North America	C3	A.1	2020-03-13	1	1	1	1	1	0	0	0	0	0	0	0	0	0	0	0	0
EPI_ISL_416729	North America	C7	B.1.p21	2020-03-13	0	0	0	0	0	0	0	0	0	0	0	1	1	1	1	1	1
EPI_ISL_416730	Europe	C6	B.1.1	2020-03-03	0	0	0	0	0	1	1	1	0	0	0	1	1	1	1	0	0
EPI_ISL_416731	Europe	C5	B.1	2020-03-03	0	0	0	0	0	0	0	0	0	0	0	1	1	1	1	0	0
EPI_ISL_416732	Europe	C6	B.1.1	2020-03-03	0	0	0	0	0	1	1	1	0	0	0	1	1	1	1	0	0
EPI_ISL_416733	Europe	C4	B.2.2	2020-03-07	0	0	0	0	0	0	0	0	1	1	1	0	0	0	0	0	0
EPI_ISL_416734	Europe	C6	B.1.1	2020-03-09	0	0	0	0	0	1	1	1	0	0	0	1	1	1	1	0	0
EPI_ISL_416739	Europe	C1	B	2020-03-09	0	0	0	0	0	0	0	0	0	0	0	0	0	0	0	0	0
EPI_ISL_416740	Europe	C1	B	2020-03-03	0	0	0	0	0	0	0	0	0	0	0	0	0	0	0	0	0
EPI_ISL_416741	Europe	C5	B.1	2020-02-01	0	0	0	0	0	0	0	0	0	0	0	1	1	1	1	0	0
EPI_ISL_416742	Europe	C5	B.1	2020-02-01	0	0	0	0	0	0	0	0	0	0	0	1	1	1	1	0	0
EPI_ISL_416743	Europe	C6	B.1.1	2020-03-01	0	0	0	0	0	1	1	1	0	0	0	1	1	1	1	0	0
EPI_ISL_416744	Europe	C6	B.1.1.5	2020-03-20	0	0	0	0	0	1	1	1	0	0	0	1	1	1	1	0	0
EPI_ISL_416745	Europe	C5	B.1	2020-03-10	0	0	0	0	0	0	0	0	0	0	0	1	1	1	1	0	0
EPI_ISL_416746	Europe	C6	B.1.1	2020-03-03	0	0	0	0	0	1	1	1	0	0	0	1	1	1	1	0	0
EPI_ISL_416747	Europe	C5	B.1	2020-03-04	0	0	0	0	0	0	0	0	0	0	0	1	1	1	1	0	0
EPI_ISL_416748	Europe	C7	B.1	2020-03-04	0	0	0	0	0	0	0	0	0	0	0	1	1	1	1	1	1
EPI_ISL_416749	Europe	C5	B.1	2020-03-04	0	0	0	0	0	0	0	0	0	0	0	1	1	1	1	0	0
EPI_ISL_416750	Europe	C5	B.1	2020-03-06	0	0	0	0	0	0	0	0	0	0	0	1	1	1	1	0	0
EPI_ISL_416751	Europe	C5	B.1	2020-03-05	0	0	0	0	0	0	0	0	0	0	0	1	1	1	1	0	0
EPI_ISL_416752	Europe	C5	B.1	2020-03-04	0	0	0	0	0	0	0	0	0	0	0	1	1	1	1	0	0
EPI_ISL_416753	Europe	C7	B.1	2020-03-06	0	0	0	0	0	0	0	0	0	0	0	1	1	1	1	1	1
EPI_ISL_416754	Europe	C5	B.1	2020-03-06	0	0	0	0	0	0	0	0	0	0	0	1	1	1	1	0	0
EPI_ISL_416756	Europe	C5	B.1	2020-03-06	0	0	0	0	0	0	0	0	0	0	0	1	1	1	1	0	0
EPI_ISL_416757	Europe	C5	B.1	2020-03-07	0	0	0	0	0	0	0	0	0	0	0	1	1	1	1	0	0
EPI_ISL_416758	Europe	C7	B.1	2020-03-08	0	0	0	0	0	0	0	0	0	0	0	1	1	1	1	0	1
EPI_ISL_416829	Asia	C1	B	2020-02-20	0	0	0	0	0	0	0	0	0	0	0	0	0	0	0	0	0
EPI_ISL_416830	North America	C7	B.1	2020-03-16	0	0	0	0	0	0	0	0	0	0	0	1	1	1	1	1	1
EPI_ISL_416831	North America	C7	B.1	2020-03-16	0	0	0	0	0	0	0	0	0	0	0	1	1	1	1	0	1
EPI_ISL_416832	North America	C5	B.1	2020-03-16	0	0	0	0	0	0	0	0	0	0	0	1	1	1	1	0	0
EPI_ISL_416866	Asia	C1	B	2020-02-20	0	0	0	0	0	0	0	0	0	0	0	0	0	0	0	0	0
EPI_ISL_416994	Europe	C2	A.2	2020-03-04	1	1	0	0	0	0	0	0	0	1	0	0	0	0	0	0	0
EPI_ISL_417004	Europe	C6	B.1.1	2020-03-05	0	0	0	0	0	1	1	1	0	0	0	1	1	1	1	0	0
EPI_ISL_417007	Europe	C5	B.1	2020-03-07	0	0	0	0	0	0	0	0	0	0	0	1	1	1	1	0	0
EPI_ISL_417008	Europe	C4	B.2	2020-03-07	0	0	0	0	0	0	0	0	1	1	1	0	0	0	0	0	0
EPI_ISL_417009	Europe	C4	B.2	2020-03-07	0	0	0	0	0	0	0	0	1	1	1	0	0	0	0	0	0
EPI_ISL_417010	Europe	C5	B.1	2020-03-04	0	0	0	0	0	0	0	0	0	0	0	1	1	1	1	0	0
EPI_ISL_417014	Europe	C6	B.1.1	2020-03-13	0	0	0	0	0	1	1	1	0	0	0	1	1	1	1	0	0
EPI_ISL_417015	Europe	C6	B.1.1	2020-03-13	0	0	0	0	0	1	1	1	0	0	0	1	1	1	1	0	0
EPI_ISL_417016	Europe	C5	B.1	2020-03-13	0	0	0	0	0	0	0	0	0	0	0	1	1	1	1	0	0
EPI_ISL_417017	Europe	C4	B.2.2	2020-03-14	0	0	0	0	0	0	0	0	1	1	1	0	0	0	0	0	0
EPI_ISL_417019	Europe	C5	B.1	2020-03-14	0	0	0	0	0	0	0	0	0	0	0	1	1	1	1	0	0
EPI_ISL_417020	Europe	C7	B.1	2020-03-15	0	0	0	0	0	0	0	0	0	0	0	1	1	1	1	1	1
EPI_ISL_417021	Europe	C6	B.1.1	2020-03-15	0	0	0	0	0	1	1	1	0	0	0	1	1	1	1	0	0
EPI_ISL_417022	Europe	C6	B.1.1	2020-03-15	0	0	0	0	0	1	1	1	0	0	0	1	1	1	1	0	0
EPI_ISL_417023	Europe	C6	B.1.1	2020-03-15	0	0	0	0	0	1	1	1	0	0	0	1	1	1	1	0	0
EPI_ISL_417025	Europe	C1	B.2.2	2020-03-15	0	0	0	0	0	0	0	0	0	1	1	0	0	0	0	0	0
EPI_ISL_417028	North America	C3	A.1	2020-03-20	1	1	1	1	1	0	0	0	0	0	0	0	0	0	0	0	0
EPI_ISL_417030	Oceania	C2	A	2020-01-24	1	1	0	0	0	0	0	0	0	0	0	0	0	0	0	0	0
EPI_ISL_417031	Oceania	C3	A.1	2020-03-11	1	1	1	1	1	0	0	0	0	0	0	0	0	0	0	0	0
EPI_ISL_417032	Oceania	C5	B.1	2020-03-11	0	0	0	0	0	0	0	0	0	0	0	1	1	1	1	0	0
EPI_ISL_417033	Oceania	C1	B.6	2020-03-11	0	0	0	0	0	0	0	0	1	0	0	0	0	0	0	0	0
EPI_ISL_417034	South America	C2	A.2	2020-03-16	1	1	0	0	0	0	0	0	0	1	0	0	0	0	0	0	0
EPI_ISL_417064	Asia	C1	B	2020-01-21	0	0	0	0	0	0	0	0	0	0	0	0	0	0	0	0	0
EPI_ISL_417065	North America	C3	A.1	2020-03-03	1	1	1	1	1	0	0	0	0	0	0	0	0	0	0	0	0
EPI_ISL_417066	North America	C3	A.1	2020-03-03	1	1	1	1	1	0	0	0	0	0	0	0	0	0	0	0	0
EPI_ISL_417068	North America	C3	A.1	2020-03-02	1	1	1	1	1	0	0	0	0	0	0	0	0	0	0	0	0
EPI_ISL_417069	North America	C3	A.1	2020-03-03	1	1	1	1	1	0	0	0	0	0	0	0	0	0	0	0	0
EPI_ISL_417070	North America	C3	A.1	2020-03-03	1	1	1	1	1	0	0	0	0	0	0	0	0	0	0	0	0
EPI_ISL_417071	North America	C3	A.1	2020-03-03	1	1	1	1	1	0	0	0	0	0	0	0	0	0	0	0	0
EPI_ISL_417072	North America	C3	A.1	2020-03-02	1	1	1	1	1	0	0	0	0	0	0	0	0	0	0	0	0
EPI_ISL_417073	North America	C3	A.1	2020-03-02	1	1	1	1	1	0	0	0	0	0	0	0	0	0	0	0	0
EPI_ISL_417074	North America	C3	A.1	2020-03-02	1	1	1	1	1	0	0	0	0	0	0	0	0	0	0	0	0
EPI_ISL_417075	North America	C3	A.1	2020-03-02	1	1	1	1	1	0	0	0	0	0	0	0	0	0	0	0	0
EPI_ISL_417076	North America	C3	A.1	2020-03-02	1	1	1	1	1	0	0	0	0	0	0	0	0	0	0	0	0
EPI_ISL_417077	North America	C3	A.1	2020-03-02	1	1	1	1	1	0	0	0	0	0	0	0	0	0	0	0	0
EPI_ISL_417079	North America	C3	A.1	2020-03-02	1	1	1	1	1	0	0	0	0	0	0	0	0	0	0	0	0
EPI_ISL_417081	North America	C3	A.1	2020-03-02	1	1	1	1	1	0	0	0	0	0	0	0	0	0	0	0	0
EPI_ISL_417082	North America	C3	A.1	2020-03-02	1	1	1	1	1	0	0	0	0	0	0	0	0	0	0	0	0
EPI_ISL_417085	North America	C3	A.1	2020-03-02	1	1	1	1	1	0	0	0	0	0	0	0	0	0	0	0	0
EPI_ISL_417086	North America	C3	A.1	2020-03-01	1	1	1	1	1	0	0	0	0	0	0	0	0	0	0	0	0
EPI_ISL_417087	North America	C3	A.1	2020-03-02	1	1	1	1	1	0	0	0	0	0	0	0	0	0	0	0	0
EPI_ISL_417088	North America	C3	A.1	2020-03-02	1	1	1	1	1	0	0	0	0	0	0	0	0	0	0	0	0
EPI_ISL_417089	North America	C3	A.1	2020-03-02	1	1	1	1	1	0	0	0	0	0	0	0	0	0	0	0	0
EPI_ISL_417091	North America	C3	A.1	2020-03-04	1	1	1	1	1	0	0	0	0	0	0	0	0	0	0	0	0
EPI_ISL_417092	North America	C3	A.1	2020-03-04	1	1	1	1	1	0	0	0	0	0	0	0	0	0	0	0	0
EPI_ISL_417093	North America	C3	A.1	2020-02-28	1	1	1	1	1	0	0	0	0	0	0	0	0	0	0	0	0
EPI_ISL_417095	North America	C3	A.1	2020-02-28	1	1	1	1	1	0	0	0	0	0	0	0	0	0	0	0	0
EPI_ISL_417096	North America	C3	A.1	2020-02-27	1	1	1	1	1	0	0	0	0	0	0	0	0	0	0	0	0
EPI_ISL_417097	North America	C3	A.1	2020-02-28	1	1	1	1	1	0	0	0	0	0	0	0	0	0	0	0	0
EPI_ISL_417098	North America	C3	A.1	2020-02-29	1	1	1	1	1	0	0	0	0	0	0	0	0	0	0	0	0
EPI_ISL_417099	North America	C3	A.1	2020-02-29	1	1	1	1	1	0	0	0	0	0	0	0	0	0	0	0	0
EPI_ISL_417100	North America	C3	A.1	2020-02-29	1	1	1	1	1	0	0	0	0	0	0	0	0	0	0	0	0
EPI_ISL_417101	North America	C3	A.1	2020-02-29	1	1	1	1	1	0	0	0	0	0	0	0	0	0	0	0	0
EPI_ISL_417102	North America	C3	A.1	2020-03-04	1	1	1	1	1	0	0	0	0	0	0	0	0	0	0	0	0
EPI_ISL_417103	North America	C3	A.1	2020-03-05	1	1	1	1	1	0	0	0	0	0	0	0	0	0	0	0	0
EPI_ISL_417104	North America	C3	A.1	2020-03-03	1	1	1	1	1	0	0	0	0	0	0	0	0	0	0	0	0
EPI_ISL_417105	North America	C3	A.1	2020-03-03	1	1	1	1	1	0	0	0	0	0	0	0	0	0	0	0	0
EPI_ISL_417106	North America	C3	A.1	2020-03-03	1	1	1	1	1	0	0	0	0	0	0	0	0	0	0	0	0
EPI_ISL_417107	North America	C3	A.1	2020-03-05	1	1	1	1	1	0	0	0	0	0	0	0	0	0	0	0	0
EPI_ISL_417108	North America	C3	A.1	2020-02-29	1	1	1	1	1	0	0	0	0	0	0	0	0	0	0	0	0
EPI_ISL_417110	North America	C3	A.1	2020-03-03	1	1	1	1	1	0	0	0	0	0	0	0	0	0	0	0	0
EPI_ISL_417112	North America	C3	A.1	2020-03-02	1	1	1	1	1	0	0	0	0	0	0	0	0	0	0	0	0
EPI_ISL_417114	North America	C3	A.1	2020-03-05	1	1	1	1	1	0	0	0	0	0	0	0	0	0	0	0	0
EPI_ISL_417115	North America	C3	A.1	2020-03-03	1	1	1	1	1	0	0	0	0	0	0	0	0	0	0	0	0
EPI_ISL_417116	North America	C3	A.1	2020-03-04	1	1	1	1	1	0	0	0	0	0	0	0	0	0	0	0	0
EPI_ISL_417117	North America	C3	A.1	2020-03-03	1	1	1	1	1	0	0	0	0	0	0	0	0	0	0	0	0
EPI_ISL_417118	North America	C3	A.1	2020-03-03	1	1	1	1	1	0	0	0	0	0	0	0	0	0	0	0	0
EPI_ISL_417119	North America	C3	A.1	2020-03-06	1	1	1	1	1	0	0	0	0	0	0	0	0	0	0	0	0
EPI_ISL_417120	North America	C3	A.1	2020-03-04	1	1	1	1	1	0	0	0	0	0	0	0	0	0	0	0	0
EPI_ISL_417121	North America	C3	A.1	2020-03-04	1	1	1	1	1	0	0	0	0	0	0	0	0	0	0	0	0
EPI_ISL_417122	North America	C3	A.1	2020-03-05	1	1	1	1	1	0	0	0	0	0	0	0	0	0	0	0	0
EPI_ISL_417123	North America	C3	A.1	2020-03-05	1	1	1	1	1	0	0	0	0	0	0	0	0	0	0	0	0
EPI_ISL_417124	North America	C3	A.1	2020-03-05	1	1	1	1	1	0	0	0	0	0	0	0	0	0	0	0	0
EPI_ISL_417125	North America	C3	A.1	2020-03-06	1	1	1	1	1	0	0	0	0	0	0	0	0	0	0	0	0
EPI_ISL_417126	North America	C3	A.1	2020-03-05	1	1	1	1	1	0	0	0	1	0	0	0	0	0	0	0	0
EPI_ISL_417127	North America	C3	A.1	2020-03-05	1	1	1	1	1	0	0	0	0	0	0	0	0	0	0	0	0
EPI_ISL_417128	North America	C3	A.1	2020-03-05	1	1	1	1	1	0	0	0	0	0	0	0	0	0	0	0	0
EPI_ISL_417129	North America	C3	A.1	2020-03-05	1	1	1	1	1	0	0	0	0	0	0	0	0	0	0	0	0
EPI_ISL_417132	North America	C3	A.1	2020-03-05	1	1	1	1	1	0	0	0	0	0	0	0	0	0	0	0	0
EPI_ISL_417133	North America	C3	A.1	2020-03-05	1	1	1	1	1	0	0	0	0	0	0	0	0	0	0	0	0
EPI_ISL_417134	North America	C3	A.1	2020-02-26	1	1	1	1	1	0	0	0	0	0	0	0	0	0	0	0	0
EPI_ISL_417135	North America	C3	A.1	2020-02-22	1	1	1	1	1	0	0	0	0	0	0	0	0	0	0	0	0
EPI_ISL_417136	North America	C3	A.1	2020-03-05	1	1	1	1	1	0	0	0	0	0	0	0	0	0	0	0	0
EPI_ISL_417137	North America	C3	A.1	2020-02-21	1	1	1	1	1	0	0	0	0	0	0	0	0	0	0	0	0
EPI_ISL_417139	North America	C3	A.1	2020-03-01	1	1	1	1	1	0	0	0	0	0	0	0	0	0	0	0	0
EPI_ISL_417140	North America	C3	A.1	2020-03-01	1	1	1	1	1	0	0	0	0	0	0	0	0	0	0	0	0
EPI_ISL_417141	North America	C3	A.1	2020-03-01	1	1	1	1	1	0	0	0	0	0	0	0	0	0	0	0	0
EPI_ISL_417142	North America	C3	A.1	2020-02-29	1	1	1	1	1	0	0	0	0	0	0	0	0	0	0	0	0
EPI_ISL_417143	North America	C3	A.1	2020-02-29	1	1	1	1	1	0	0	0	0	0	0	0	0	0	0	0	0
EPI_ISL_417144	North America	C3	A.1	2020-03-02	1	1	1	1	1	0	0	0	0	0	0	0	0	0	0	0	0
EPI_ISL_417145	North America	C3	A.1	2020-02-29	1	1	1	1	1	0	0	0	0	0	0	0	0	0	0	0	0
EPI_ISL_417146	North America	C3	A.1	2020-02-29	1	1	1	1	1	0	0	0	0	0	0	0	0	0	0	0	0
EPI_ISL_417147	North America	C3	A.1	2020-02-28	1	1	1	1	1	0	0	0	0	1	0	0	0	0	0	0	0
EPI_ISL_417148	North America	C3	A.1	2020-02-28	1	1	1	1	1	0	0	0	0	0	0	0	0	0	0	0	0
EPI_ISL_417149	North America	C3	A.1	2020-02-28	1	1	1	1	1	0	0	0	0	0	0	0	0	0	0	0	0
EPI_ISL_417150	North America	C3	A.1	2020-02-28	1	1	1	1	1	0	0	0	0	0	0	0	0	0	0	0	0
EPI_ISL_417151	North America	C3	A.1	2020-02-29	1	1	1	1	1	0	0	0	0	0	0	0	0	0	0	0	0
EPI_ISL_417152	North America	C3	A.1	2020-02-28	1	1	1	1	1	0	0	0	0	0	0	0	0	0	0	0	0
EPI_ISL_417153	North America	C3	A.1	2020-02-29	1	1	1	1	1	0	0	0	0	0	0	0	0	0	0	0	0
EPI_ISL_417154	North America	C3	A.1	2020-02-28	1	1	1	1	1	0	0	0	0	0	0	0	0	0	0	0	0
EPI_ISL_417155	North America	C3	A.1	2020-02-28	1	1	1	1	1	0	0	0	0	0	0	0	0	0	0	0	0
EPI_ISL_417156	North America	C3	A.1	2020-02-28	1	1	1	1	1	0	0	0	0	0	0	0	0	0	0	0	0
EPI_ISL_417157	North America	C3	A.1	2020-03-05	1	1	1	1	1	0	0	0	0	0	0	0	0	0	0	0	0
EPI_ISL_417158	North America	C3	A.1	2020-02-28	1	1	1	1	1	0	0	0	0	0	0	0	0	0	0	0	0
EPI_ISL_417159	North America	C3	A.1	2020-02-29	1	1	1	1	1	0	0	0	0	0	0	0	0	0	0	0	0
EPI_ISL_417160	North America	C3	A.1	2020-02-29	1	1	1	1	1	0	0	0	0	0	0	0	0	0	0	0	0
EPI_ISL_417161	North America	C3	A.1	2020-02-29	1	1	1	1	1	0	0	0	0	0	0	0	0	0	0	0	0
EPI_ISL_417162	North America	C3	A.1	2020-03-01	1	1	1	1	1	0	0	0	0	0	0	0	0	0	0	0	0
EPI_ISL_417163	North America	C3	A.1	2020-03-05	1	1	1	1	1	0	0	0	0	0	0	0	0	0	0	0	0
EPI_ISL_417164	North America	C3	A.1	2020-03-07	1	1	1	1	1	0	0	0	0	0	0	0	0	0	0	0	0
EPI_ISL_417165	North America	C3	A.1	2020-03-08	1	1	1	1	1	0	0	0	0	0	0	0	0	0	0	0	0
EPI_ISL_417167	North America	C3	A.1	2020-03-05	1	1	1	1	1	0	0	0	0	0	0	0	0	0	0	0	0
EPI_ISL_417168	North America	C3	A.1	2020-02-29	1	1	1	1	1	0	0	0	0	0	0	0	0	0	0	0	0
EPI_ISL_417169	North America	C3	A.1	2020-03-02	1	1	1	1	1	0	0	0	0	0	0	0	0	0	0	0	0
EPI_ISL_417170	North America	C3	A.1	2020-03-02	1	1	1	1	1	0	0	0	0	0	0	0	0	0	0	0	0
EPI_ISL_417171	North America	C3	A.1	2020-03-01	1	1	1	1	1	0	0	0	0	0	0	0	0	0	0	0	0
EPI_ISL_417172	North America	C3	A.1	2020-02-29	1	1	1	1	1	0	0	0	0	0	0	0	0	0	0	0	0
EPI_ISL_417175	North America	C3	A.1	2020-03-02	1	1	1	1	1	0	0	0	0	0	0	0	0	0	0	0	0
EPI_ISL_417178	Asia	C1	B	2020-01-25	0	0	0	0	0	0	0	0	0	0	0	0	0	0	0	0	0
EPI_ISL_417185	Asia	C1	B	2020-02-09	0	0	0	0	0	0	0	0	0	0	1	0	0	0	0	0	0
EPI_ISL_417186	Africa	C5	B.1	2020-03-07	0	0	0	0	0	0	0	0	0	0	0	1	1	1	1	0	0
EPI_ISL_417187	Asia	C1	B.7	2020-02-08	0	0	0	0	0	0	0	0	0	0	1	0	0	0	0	0	0
EPI_ISL_417188	Asia	C1	B.7	2020-02-08	0	0	0	0	0	0	0	0	0	0	1	0	0	0	0	0	0
EPI_ISL_417191	North America	C6	B.1.1	2020-03-10	0	0	0	0	0	1	1	1	0	0	0	1	1	1	1	0	0
EPI_ISL_417193	Asia	C1	B.7	2020-02-09	0	0	0	0	0	0	0	0	0	0	1	0	0	0	0	0	0
EPI_ISL_417197	Asia	C1	B.7	2020-02-09	0	0	0	0	0	0	0	0	0	0	1	0	0	0	0	0	0
EPI_ISL_417200	North America	C2	A.4	2020-03-21	1	1	0	0	0	0	0	0	0	0	0	0	0	0	0	0	0
EPI_ISL_417201	North America	C2	A.4	2020-03-21	1	1	0	0	0	0	0	0	0	0	0	0	0	0	0	0	0
EPI_ISL_417202	North America	C5	B.1	2020-03-21	0	0	0	0	0	0	0	0	0	0	0	1	1	1	1	0	0
EPI_ISL_417203	North America	C3	A.1	2020-03-21	1	1	1	1	1	0	0	0	0	0	0	0	0	0	0	0	0
EPI_ISL_417204	North America	C7	B.1	2020-03-21	0	0	0	0	0	0	0	0	0	0	0	1	1	1	1	1	1
EPI_ISL_417211	Oceania	C1	B	2020-03-11	0	0	0	0	0	0	0	0	0	0	0	0	0	0	0	0	0
EPI_ISL_417212	Oceania	C4	B.2	2020-03-11	0	0	0	0	0	0	0	0	1	1	1	0	0	0	0	0	0
EPI_ISL_417222	Europe	C5	B.1	2020-03-04	0	0	0	0	0	0	0	0	0	0	0	1	1	1	1	0	0
EPI_ISL_417226	Europe	C5	B.1	2020-03-02	0	0	0	0	0	0	0	0	0	0	0	1	1	1	1	0	0
EPI_ISL_417227	Europe	C5	B.1	2020-03-03	0	0	0	0	0	0	0	0	0	0	0	1	1	1	1	0	0
EPI_ISL_417231	Europe	C5	B.1	2020-03-03	0	0	0	0	0	0	0	0	0	0	0	1	1	1	1	0	0
EPI_ISL_417232	Europe	C6	B.1.1	2020-03-04	0	0	0	0	0	1	1	1	0	0	0	1	1	1	1	0	0
EPI_ISL_417233	Europe	C5	B.1	2020-03-02	0	0	0	0	0	0	0	0	0	0	0	1	1	1	1	0	0
EPI_ISL_417234	Europe	C6	B.1.1	2020-03-02	0	0	0	0	0	1	1	1	0	0	0	1	1	1	1	0	0
EPI_ISL_417235	Europe	C6	B.1.1	2020-03-02	0	0	0	0	0	1	1	1	0	0	0	1	1	1	1	0	0
EPI_ISL_417236	Europe	C6	B.1.1	2020-03-01	0	0	0	0	0	1	1	1	0	0	0	1	1	1	1	0	0
EPI_ISL_417240	Europe	C5	B.1	2020-03-03	0	0	0	0	0	0	0	0	0	0	0	1	1	1	1	0	0
EPI_ISL_417244	Europe	C6	B.1.1	2020-03-03	0	0	0	0	0	1	1	1	0	0	0	1	1	1	1	0	0
EPI_ISL_417246	Europe	C4	B.2	2020-03-03	0	0	0	0	0	0	0	0	1	1	1	0	0	0	0	0	0
EPI_ISL_417248	Europe	C5	B.1	2020-03-03	0	0	0	0	0	0	0	0	0	0	0	1	1	1	1	0	0
EPI_ISL_417252	Europe	C6	B.1.1	2020-03-05	0	0	0	0	0	1	1	1	0	0	0	1	1	1	1	0	0
EPI_ISL_417255	Europe	C5	B.1	2020-03-04	0	0	0	0	0	0	0	0	0	0	0	1	1	1	1	0	0
EPI_ISL_417256	Europe	C6	B.1.1	2020-03-03	0	0	0	0	0	1	1	1	0	0	0	1	1	1	1	0	0
EPI_ISL_417258	Europe	C6	B.1.1.10	2020-03-06	0	0	0	0	0	1	1	1	0	0	0	1	1	1	1	0	0
EPI_ISL_417260	Europe	C6	B.1.1	2020-03-05	0	0	0	0	0	1	1	1	0	0	0	1	1	1	1	0	0
EPI_ISL_417264	Europe	C1	B	2020-03-04	0	0	0	0	0	0	0	0	0	0	0	0	0	0	0	0	0
EPI_ISL_417265	Europe	C6	B.1.1.1	2020-03-08	0	0	0	0	0	1	1	1	0	0	0	1	1	1	1	0	0
EPI_ISL_417266	Europe	C5	B.1	2020-03-05	0	0	0	0	0	0	0	0	0	0	0	1	1	1	1	0	0
EPI_ISL_417293	Europe	C6	B.1.1	2020-03-08	0	0	0	0	0	1	1	1	0	0	0	1	1	1	1	0	0
EPI_ISL_417295	Europe	C6	B.1.1	2020-03-08	0	0	0	0	0	1	1	1	0	0	0	1	1	1	1	0	0
EPI_ISL_417297	Europe	C6	B.1.1	2020-03-06	0	0	0	0	0	1	1	1	0	0	0	1	1	1	1	0	0
EPI_ISL_417299	Europe	C6	B.1.1	2020-03-08	0	0	0	0	0	1	1	1	0	0	0	1	1	1	1	0	0
EPI_ISL_417301	Europe	C5	B.1	2020-03-06	0	0	0	0	0	0	0	0	0	0	0	1	1	1	1	0	0
EPI_ISL_417302	Europe	C5	B.1	2020-03-05	0	0	0	0	0	0	0	0	0	0	0	1	1	1	1	0	0
EPI_ISL_417311	Europe	C6	B.1.1	2020-03-09	0	0	0	0	0	1	1	1	0	0	0	1	1	1	1	0	0
EPI_ISL_417312	Europe	C1	B	2020-03-08	0	0	0	0	0	0	0	0	0	0	0	0	0	0	0	0	0
EPI_ISL_417313	Europe	C1	B	2020-03-08	0	0	0	0	0	0	0	0	0	0	0	0	0	0	0	0	0
EPI_ISL_417315	Europe	C4	B.2.1	2020-03-13	0	0	0	0	0	0	0	0	1	1	1	0	0	0	0	0	0
EPI_ISL_417318	North America	C1	B	2020-02-29	0	0	0	0	0	0	0	0	0	0	0	0	0	0	0	0	0
EPI_ISL_417320	North America	C1	B	2020-03-04	0	0	0	0	0	0	0	0	0	0	0	0	0	0	0	0	0
EPI_ISL_417330	North America	C7	B.1	2020-03-13	0	0	0	0	0	0	0	0	0	0	0	1	1	1	1	1	1
EPI_ISL_417334	Europe	C5	B.1	2020-03-04	0	0	0	0	0	0	0	0	0	0	0	1	1	1	1	0	0
EPI_ISL_417335	Europe	C1	B	2020-03-06	0	0	0	0	0	0	0	0	0	0	0	0	0	0	0	0	0
EPI_ISL_417336	Europe	C7	B.1	2020-03-06	0	0	0	0	0	0	0	0	0	0	0	1	1	1	1	0	1
EPI_ISL_417337	Europe	C5	B.1	2020-03-07	0	0	0	0	0	0	0	0	0	0	0	1	1	1	1	0	0
EPI_ISL_417338	Europe	C7	B.1	2020-03-07	0	0	0	0	0	0	0	0	0	0	0	1	1	1	1	1	1
EPI_ISL_417339	Europe	C5	B.1	2020-03-08	0	0	0	0	0	0	0	0	0	0	0	1	1	1	1	0	0
EPI_ISL_417340	Europe	C7	B.1	2020-03-07	0	0	0	0	0	0	0	0	0	0	0	1	1	1	1	1	1
EPI_ISL_417341	North America	C7	B.1.p21	2020-03-13	0	0	0	0	0	0	0	0	0	0	0	1	1	1	1	1	1
EPI_ISL_417342	North America	C7	B.1.p21	2020-03-13	0	0	0	0	0	0	0	0	0	0	0	1	1	1	1	1	1
EPI_ISL_417343	North America	C6	B.1.1	2020-03-13	0	0	0	0	0	1	1	1	0	0	0	1	1	1	1	0	0
EPI_ISL_417344	North America	C3	A.1	2020-03-13	1	1	1	1	1	0	0	0	0	0	0	0	0	0	0	0	0
EPI_ISL_417345	North America	C7	B.1.p2	2020-03-13	0	0	0	0	0	0	0	0	0	0	0	1	1	1	1	1	1
EPI_ISL_417346	North America	C4	B.2	2020-03-12	0	0	0	0	0	0	0	0	1	1	1	0	0	0	0	0	0
EPI_ISL_417347	North America	C3	A.1	2020-03-12	1	1	1	1	1	0	0	0	0	0	0	0	0	0	0	0	0
EPI_ISL_417349	North America	C3	A.1	2020-03-12	1	1	1	1	1	0	0	0	0	0	0	0	0	0	0	0	0
EPI_ISL_417351	North America	C3	A.1	2020-03-12	1	1	1	1	1	0	0	0	0	0	0	0	0	0	0	0	0
EPI_ISL_417352	North America	C7	B.1	2020-03-12	0	0	0	0	0	0	0	0	0	0	0	1	1	1	1	1	1
EPI_ISL_417353	North America	C3	A.1	2020-03-13	1	1	1	1	1	0	0	0	0	0	0	0	0	0	0	0	0
EPI_ISL_417354	North America	C3	A.1	2020-03-13	1	1	1	1	1	0	0	0	0	0	0	0	0	0	0	0	0
EPI_ISL_417356	North America	C3	A.1	2020-03-13	1	1	1	1	1	0	0	0	0	0	0	0	0	0	0	0	0
EPI_ISL_417358	North America	C3	A.1	2020-03-13	1	1	1	1	1	0	0	0	0	0	0	0	0	0	0	0	0
EPI_ISL_417359	North America	C7	B.1	2020-03-14	0	0	0	0	0	0	0	0	0	0	0	1	1	1	1	1	1
EPI_ISL_417360	North America	C3	A.1	2020-03-14	1	1	1	1	1	0	0	0	0	0	0	1	0	0	0	0	0
EPI_ISL_417361	North America	C3	A.1	2020-03-14	1	1	1	1	1	0	0	0	0	0	0	0	0	0	0	0	0
EPI_ISL_417362	North America	C6	B.1.1	2020-03-13	0	0	0	0	0	1	1	1	0	0	0	1	1	1	1	0	0
EPI_ISL_417363	North America	C3	A.1	2020-03-14	1	1	1	1	1	0	0	0	1	0	0	0	0	0	0	0	0
EPI_ISL_417364	North America	C3	A.1	2020-03-12	1	1	1	1	1	0	0	0	0	0	0	0	0	0	0	0	0
EPI_ISL_417365	North America	C3	A.1	2020-03-14	1	1	1	1	1	0	0	0	0	0	0	0	0	0	0	0	0
EPI_ISL_417366	North America	C3	A.1	2020-03-14	1	1	1	1	1	0	0	0	0	0	0	0	0	0	0	0	0
EPI_ISL_417367	North America	C3	A.1	2020-03-13	1	1	1	1	1	0	0	0	1	0	0	0	0	0	0	0	0
EPI_ISL_417368	North America	C3	A.1	2020-03-13	1	1	1	1	1	0	0	0	0	0	0	0	0	0	0	0	0
EPI_ISL_417369	North America	C3	A.1	2020-03-14	1	1	1	1	1	0	0	0	0	0	0	0	0	0	0	0	0
EPI_ISL_417370	North America	C3	A.1	2020-03-14	1	1	1	1	1	0	0	0	0	0	0	0	0	0	0	0	0
EPI_ISL_417371	North America	C3	A.1	2020-03-13	1	1	1	1	1	0	0	0	0	0	0	0	0	0	0	0	0
EPI_ISL_417372	North America	C7	B.1	2020-03-13	0	0	0	0	0	0	0	0	0	0	0	1	1	1	1	0	1
EPI_ISL_417373	North America	C7	B.1	2020-03-13	0	0	0	0	0	0	0	0	0	0	0	1	1	1	1	1	1
EPI_ISL_417374	North America	C3	A.1	2020-03-15	1	1	1	1	1	0	0	0	0	0	0	0	0	0	0	0	0
EPI_ISL_417376	North America	C7	B.1.p2	2020-03-15	0	0	0	0	0	0	0	0	0	0	0	1	1	1	1	1	1
EPI_ISL_417377	North America	C3	A.1	2020-03-15	1	1	1	1	1	0	0	0	0	0	0	1	0	0	0	0	0
EPI_ISL_417378	North America	C3	A.1	2020-03-14	1	1	1	1	1	0	0	0	0	0	0	0	0	0	0	0	0
EPI_ISL_417379	North America	C7	B.1.p21	2020-03-15	0	0	0	0	0	0	0	0	0	0	0	1	1	1	1	1	1
EPI_ISL_417380	North America	C3	A.1	2020-03-14	1	1	1	1	1	0	0	0	0	0	0	0	0	0	0	0	0
EPI_ISL_417381	North America	C3	A.1	2020-03-14	1	1	1	1	1	0	0	0	0	0	0	0	0	0	0	0	0
EPI_ISL_417382	North America	C7	B.1.p21	2020-03-15	0	0	0	0	0	0	0	0	0	0	0	1	1	1	1	1	1
EPI_ISL_417383	Oceania	C1	B.4	2020-03-03	0	0	0	0	0	0	0	0	1	0	0	0	0	0	0	0	0
EPI_ISL_417384	Oceania	C1	B.4	2020-03-05	0	0	0	0	0	0	0	0	1	0	0	0	0	0	0	0	0
EPI_ISL_417385	Oceania	C1	B.4	2020-03-06	0	0	0	0	0	0	0	0	1	0	0	0	0	0	0	0	0
EPI_ISL_417386	Oceania	C1	B.4	2020-03-04	0	0	0	0	0	0	0	0	1	0	0	0	0	0	0	0	0
EPI_ISL_417387	Oceania	C1	B.4	2020-03-06	0	0	0	0	0	0	0	0	1	0	0	0	0	0	0	0	0
EPI_ISL_417388	Oceania	C1	B.6	2020-03-05	0	0	0	0	0	0	0	0	1	0	0	0	0	0	0	0	0
EPI_ISL_417389	Oceania	C1	B.4	2020-03-09	0	0	0	0	0	0	0	0	1	0	0	0	0	0	0	0	0
EPI_ISL_417390	Oceania	C6	B.1.1	2020-03-08	0	0	0	0	0	1	1	1	0	0	0	1	1	1	1	0	0
EPI_ISL_417391	Oceania	C1	B.4	2020-03-08	0	0	0	0	0	0	0	0	1	0	0	0	0	0	0	0	0
EPI_ISL_417392	Oceania	C1	B.4	2020-03-10	0	0	0	0	0	0	0	0	1	0	0	0	0	0	0	0	0
EPI_ISL_417393	Oceania	C1	B.4	2020-03-08	0	0	0	0	0	0	0	0	1	0	0	1	0	0	0	0	0
EPI_ISL_417394	Oceania	C4	B.2.1	2020-03-10	0	0	0	0	0	0	0	0	1	1	1	1	0	0	0	0	0
EPI_ISL_417395	Oceania	C3	A.1	2020-03-10	1	1	1	1	1	0	0	0	0	0	0	1	0	0	0	0	0
EPI_ISL_417396	Oceania	C1	B.6	2020-03-10	0	0	0	0	0	0	0	0	1	0	0	1	0	0	0	0	0
EPI_ISL_417397	Oceania	C5	B.1	2020-03-11	0	0	0	0	0	0	0	0	0	0	0	1	1	1	1	0	0
EPI_ISL_417398	Oceania	C1	B.4	2020-03-11	0	0	0	0	0	0	0	0	1	0	0	1	0	0	0	0	0
EPI_ISL_417399	Oceania	C4	B.2.1	2020-03-10	0	0	0	0	0	0	0	0	1	1	1	1	0	0	0	0	0
EPI_ISL_417400	Oceania	C1	B.6	2020-03-10	0	0	0	0	0	0	0	0	1	0	0	1	0	0	0	0	0
EPI_ISL_417401	Oceania	C1	B.6	2020-03-13	0	0	0	0	0	0	0	0	1	0	0	1	0	0	0	0	0
EPI_ISL_417402	Oceania	C5	B.1.5	2020-03-13	0	0	0	0	0	0	0	0	0	0	0	1	1	1	1	0	0
EPI_ISL_417403	Oceania	C1	B.6	2020-03-14	0	0	0	0	0	0	0	0	1	0	0	1	0	0	0	0	0
EPI_ISL_417404	Oceania	C6	B.1.1	2020-03-12	0	0	0	0	0	1	1	1	0	0	0	1	1	1	1	0	0
EPI_ISL_417405	Oceania	C4	B.2	2020-03-11	0	0	0	0	0	0	0	0	1	1	1	1	0	0	0	0	0
EPI_ISL_417406	Oceania	C1	B.4	2020-03-11	0	0	0	0	0	0	0	0	1	0	0	1	0	0	0	0	0
EPI_ISL_417407	Oceania	C6	B.1.1	2020-03-14	0	0	0	0	0	1	1	1	0	0	0	1	1	1	1	0	0
EPI_ISL_417408	Oceania	C4	B.2.2	2020-03-17	0	0	0	0	0	0	0	0	1	1	1	1	0	0	0	0	0
EPI_ISL_417409	Oceania	C4	B.2.1	2020-03-16	0	0	0	0	0	0	0	0	1	1	1	1	0	0	0	0	0
EPI_ISL_417410	Oceania	C4	B.2.1	2020-03-16	0	0	0	0	0	0	0	0	1	1	1	1	0	0	0	0	0
EPI_ISL_417411	Oceania	C7	B.1	2020-03-17	0	0	0	0	0	0	0	0	0	0	0	1	1	1	1	0	1
EPI_ISL_417412	Oceania	C1	B.3	2020-03-17	0	0	0	0	0	0	0	0	0	0	0	1	0	0	0	0	0
EPI_ISL_417413	Europe	C1	B.4	2020-03-17	0	0	0	0	0	0	0	0	0	0	0	0	0	0	0	0	0
EPI_ISL_417418	Europe	C5	B.1	2020-03-01	0	0	0	0	0	0	0	0	0	0	0	1	1	1	1	0	0
EPI_ISL_417419	Europe	C5	B.1	2020-03-01	0	0	0	0	0	0	0	0	0	0	0	1	1	1	1	0	0
EPI_ISL_417420	Asia	C1	B.1.3	2020-03-23	0	0	0	0	0	0	0	0	0	0	0	1	1	0	0	1	0
EPI_ISL_417421	Europe	C5	B.1	2020-03-01	0	0	0	0	0	0	0	0	0	0	0	1	1	1	1	0	0
EPI_ISL_417422	Europe	C6	B.1.1	2020-03-04	0	0	0	0	0	1	1	1	0	0	0	1	1	1	1	0	0
EPI_ISL_417423	Europe	C5	B.1	2020-03-01	0	0	0	0	0	0	0	0	0	0	0	1	1	1	1	0	0
EPI_ISL_417424	Europe	C5	B.1	2020-03-04	0	0	0	0	0	0	0	0	0	0	0	1	1	1	1	0	0
EPI_ISL_417425	Europe	C6	B.1.1	2020-03-06	0	0	0	0	0	1	1	1	0	0	0	1	1	1	1	0	0
EPI_ISL_417426	Europe	C6	B.1.1	2020-03-04	0	0	0	0	0	1	1	1	0	0	0	1	1	1	1	0	0
EPI_ISL_417427	Europe	C6	B.1.1	2020-03-02	0	0	0	0	0	1	1	1	0	0	0	1	1	1	1	0	0
EPI_ISL_417428	Europe	C6	B.1.1	2020-03-02	0	0	0	0	0	1	1	1	0	0	0	1	1	1	1	0	0
EPI_ISL_417429	Europe	C6	B.1.1	2020-03-03	0	0	0	0	0	1	1	1	0	0	0	1	1	1	1	0	0
EPI_ISL_417430	Europe	C5	B.1	2020-03-03	0	0	0	0	0	0	0	0	0	0	0	1	1	1	1	0	0
EPI_ISL_417437	Africa	C5	B.1	2020-03-17	0	0	0	0	0	0	0	0	0	0	0	1	1	1	1	0	0
EPI_ISL_417443	Asia	C2	A	2020-01-22	1	1	0	0	0	0	0	0	0	0	0	0	0	0	0	0	0
EPI_ISL_417444	Asia	C1	B.4	2020-03-04	0	0	0	0	0	0	0	0	1	0	0	1	0	0	0	0	0
EPI_ISL_417445	Europe	C5	B.1	2020-02-24	0	0	0	0	0	0	0	0	0	0	0	1	1	1	1	0	0
EPI_ISL_417446	Europe	C5	B.1	2020-02-24	0	0	0	0	0	0	0	0	0	0	0	1	1	1	1	0	0
EPI_ISL_417447	Europe	C5	B.1	2020-02-24	0	0	0	0	0	0	0	0	0	0	0	1	1	1	1	0	0
EPI_ISL_417448	North America	C3	A.1	2020-03-14	1	1	1	1	1	0	0	0	0	0	0	0	0	0	0	0	0
EPI_ISL_417449	North America	C3	A.1	2020-03-14	1	1	1	1	1	0	0	0	0	0	0	0	0	0	0	0	0
EPI_ISL_417450	North America	C3	A.1	2020-03-14	1	1	1	1	1	0	0	0	0	0	0	0	0	0	0	0	0
EPI_ISL_417451	North America	C7	B.1.p21	2020-03-14	0	0	0	0	0	0	0	0	0	0	0	1	1	1	1	1	1
EPI_ISL_417452	North America	C7	B.1	2020-03-12	0	0	0	0	0	0	0	0	0	0	0	1	1	1	1	0	1
EPI_ISL_417453	North America	C3	A.1	2020-03-14	1	1	1	1	1	0	0	0	0	0	0	0	0	0	0	0	0
EPI_ISL_417454	North America	C7	B.1.p21	2020-03-14	0	0	0	0	0	0	0	0	0	0	0	1	1	1	1	1	1
EPI_ISL_417455	North America	C7	B.1.p21	2020-03-14	0	0	0	0	0	0	0	0	0	0	0	1	1	1	1	1	1
EPI_ISL_417456	North America	C3	A.1	2020-03-13	1	1	1	1	1	0	0	0	0	0	0	0	0	0	0	0	0
EPI_ISL_417457	Europe	C7	B.1	2020-03-10	0	0	0	0	0	0	0	0	0	0	0	1	1	1	1	1	1
EPI_ISL_417458	Europe	C6	B.1.1	2020-03-11	0	0	0	0	0	1	1	1	0	0	0	1	1	1	1	0	0
EPI_ISL_417459	Europe	C1	B.3	2020-03-11	0	0	0	0	0	0	0	0	0	0	0	0	0	0	0	0	0
EPI_ISL_417460	Europe	C7	B	2020-03-11	0	0	0	0	0	0	0	0	0	0	0	1	1	1	1	1	1
EPI_ISL_417461	Europe	C1	B.3	2020-03-11	0	0	0	0	0	0	0	0	0	0	0	0	0	0	0	0	0
EPI_ISL_417462	Europe	C1	B.3	2020-03-11	0	0	0	0	0	0	0	0	0	0	0	0	0	0	0	0	0
EPI_ISL_417463	Europe	C7	B.1	2020-03-13	0	0	0	0	0	0	0	0	0	0	0	1	1	1	1	1	1
EPI_ISL_417464	Europe	C6	B.1.1	2020-03-14	0	0	0	0	0	1	1	1	0	0	0	1	1	1	1	0	0
EPI_ISL_417465	Europe	C7	B.1	2020-03-14	0	0	0	0	0	0	0	0	0	0	0	1	1	1	1	1	1
EPI_ISL_417466	Europe	C7	B.1	2020-03-14	0	0	0	0	0	0	0	0	0	0	0	1	1	1	1	1	1
EPI_ISL_417467	Europe	C7	B.1	2020-03-15	0	0	0	0	0	0	0	0	0	0	0	1	1	1	1	1	1
EPI_ISL_417468	Europe	C7	B.1	2020-03-16	0	0	0	0	0	0	0	0	0	0	0	1	1	1	1	1	1
EPI_ISL_417469	North America	C7	B.1	2020-03-12	0	0	0	0	0	0	0	0	0	0	0	1	1	1	1	1	1
EPI_ISL_417470	North America	C5	B.1	2020-03-12	0	0	0	0	0	0	0	0	0	0	0	1	1	1	1	0	0
EPI_ISL_417471	North America	C5	B	2020-03-12	0	0	0	0	0	0	0	0	0	0	0	1	0	1	1	0	0
EPI_ISL_417472	North America	C5	B.1	2020-03-12	0	0	0	0	0	0	0	0	0	0	0	1	1	1	1	0	0
EPI_ISL_417473	North America	C5	B.1	2020-03-13	0	0	0	0	0	0	0	0	0	0	0	1	1	1	1	0	0
EPI_ISL_417474	North America	C7	B.1.26	2020-03-12	0	0	0	0	0	0	0	0	0	0	0	1	1	1	1	1	1
EPI_ISL_417475	North America	C4	B.2.1	2020-03-12	0	0	0	0	0	0	0	0	1	1	1	0	0	0	0	0	0
EPI_ISL_417476	North America	C7	B.1	2020-03-12	0	0	0	0	0	0	0	0	0	0	0	1	1	1	1	1	1
EPI_ISL_417477	North America	C3	A.1	2020-03-12	1	1	1	1	1	0	0	0	0	0	0	0	0	0	0	0	0
EPI_ISL_417478	North America	C4	B.2.2	2020-03-13	0	0	0	0	0	0	0	0	1	1	1	0	0	0	0	0	0
EPI_ISL_417479	North America	C5	B.1	2020-03-12	0	0	0	0	0	0	0	0	0	0	0	1	1	1	1	0	0
EPI_ISL_417480	North America	C3	A.1	2020-03-12	1	1	1	1	1	0	0	0	0	0	0	0	0	0	0	0	0
EPI_ISL_417483	Europe	C4	B.2	2020-02-27	0	0	0	0	0	0	0	0	1	1	1	0	0	0	0	0	0
EPI_ISL_417484	Europe	C1	B.4	2020-02-26	0	0	0	0	0	0	0	0	1	0	0	0	0	0	0	0	0
EPI_ISL_417486	Europe	C1	B	2020-03-01	0	0	0	0	0	0	0	0	1	0	1	0	0	0	0	0	0
EPI_ISL_417487	Europe	C1	B	2020-03-01	0	0	0	0	0	0	0	0	1	0	1	0	0	0	0	0	0
EPI_ISL_417488	Europe	C1	B	2020-02-29	0	0	0	0	0	0	0	0	1	0	1	0	0	0	0	0	0
EPI_ISL_417491	Europe	C5	B.1	2020-03-03	0	0	0	0	0	0	0	0	0	0	0	1	1	1	1	0	0
EPI_ISL_417492	North America	C7	B.1	2020-03-13	0	0	0	0	0	0	0	0	0	0	0	1	1	1	1	1	1
EPI_ISL_417493	North America	C5	B.1	2020-03-13	0	0	0	0	0	0	0	0	0	0	0	1	1	1	1	0	0
EPI_ISL_417494	North America	C5	B	2020-03-13	0	0	0	0	0	0	0	0	0	0	0	1	0	1	1	0	0
EPI_ISL_417495	North America	C5	B.1	2020-03-13	0	0	0	0	0	0	0	0	0	0	0	1	1	1	1	0	0
EPI_ISL_417496	North America	C5	B.1	2020-03-13	0	0	0	0	0	0	0	0	0	0	0	1	1	1	1	0	0
EPI_ISL_417497	North America	C7	B.1.26	2020-03-13	0	0	0	0	0	0	0	0	0	0	0	1	1	1	1	1	1
EPI_ISL_417498	North America	C4	B.2.1	2020-03-13	0	0	0	0	0	0	0	0	1	1	1	0	0	0	0	0	0
EPI_ISL_417499	North America	C7	B.1	2020-03-13	0	0	0	0	0	0	0	0	0	0	0	1	1	1	1	1	1
EPI_ISL_417500	North America	C3	A.1	2020-03-14	1	1	1	1	1	0	0	0	0	0	0	0	0	0	0	0	0
EPI_ISL_417501	North America	C4	B.2.2	2020-03-14	0	0	0	0	0	0	0	0	1	1	1	0	0	0	0	0	0
EPI_ISL_417502	North America	C5	B.1	2020-03-14	0	0	0	0	0	0	0	0	0	0	0	1	1	1	1	0	0
EPI_ISL_417503	North America	C3	A.1	2020-03-14	1	1	1	1	1	0	0	0	0	0	0	0	0	0	0	0	0
EPI_ISL_417504	North America	C3	A.1	2020-03-16	1	1	1	1	1	0	0	0	0	0	0	0	0	0	0	0	0
EPI_ISL_417505	North America	C7	B.1	2020-03-15	0	0	0	0	0	0	0	0	0	0	0	1	1	1	1	1	1
EPI_ISL_417506	North America	C7	B.1	2020-03-16	0	0	0	0	0	0	0	0	0	0	0	1	1	1	1	0	1
EPI_ISL_417507	North America	C3	A.1	2020-03-17	1	1	1	1	1	0	0	0	0	0	0	0	0	0	0	0	0
EPI_ISL_417508	North America	C7	B.1	2020-03-16	0	0	0	0	0	0	0	0	0	0	0	1	1	1	1	0	1
EPI_ISL_417509	North America	C6	B.1.1	2020-03-14	0	0	0	0	0	1	1	1	0	0	0	1	1	1	1	0	0
EPI_ISL_417510	North America	C7	B.1	2020-03-16	0	0	0	0	0	0	0	0	0	0	0	1	1	1	1	0	1
EPI_ISL_417512	North America	C6	B.1.1	2020-03-15	0	0	0	0	0	1	1	1	0	0	0	1	1	1	1	0	0
EPI_ISL_417513	North America	C7	B.1	2020-03-16	0	0	0	0	0	0	0	0	0	0	0	1	1	1	1	0	1
EPI_ISL_417514	North America	C2	A.4	2020-03-13	1	1	0	0	0	0	0	0	0	0	0	0	0	0	0	0	0
EPI_ISL_417515	North America	C5	B.1	2020-03-17	0	0	0	0	0	0	0	0	0	0	0	1	1	1	1	0	0
EPI_ISL_417516	North America	C7	B.1	2020-03-15	0	0	0	0	0	0	0	0	0	0	0	1	1	1	1	1	1
EPI_ISL_417518	Asia	C2	A	2020-02-04	1	1	0	0	0	0	0	0	0	0	0	0	0	0	0	0	0
EPI_ISL_417519	Asia	C1	B.4	2020-03-05	0	0	0	0	0	0	0	0	1	0	0	0	0	0	0	1	0
EPI_ISL_417520	Asia	C1	B.4	2020-03-09	0	0	0	0	0	0	0	0	1	0	0	0	0	0	0	1	0
EPI_ISL_417521	Asia	C1	B.4	2020-03-10	0	0	0	0	0	0	0	0	1	0	0	0	0	0	0	1	0
EPI_ISL_417522	Asia	C4	B.2	2020-03-13	0	0	0	0	0	0	0	0	1	1	1	0	0	0	0	0	0
EPI_ISL_417523	Asia	C1	B.4	2020-03-13	0	0	0	0	0	0	0	0	1	0	0	0	0	0	0	0	0
EPI_ISL_417524	Asia	C1	B.4	2020-03-14	0	0	0	0	0	0	0	0	1	0	0	0	0	0	0	0	0
EPI_ISL_417525	Asia	C6	B.1.1	2020-03-14	0	0	0	0	0	1	1	1	0	0	0	1	1	1	1	0	0
EPI_ISL_417526	Europe	C5	B.1	2020-03-18	0	0	0	0	0	0	0	0	0	0	0	1	1	1	1	0	0
EPI_ISL_417527	Europe	C5	B.1	2020-03-18	0	0	0	0	0	0	0	0	0	0	0	1	1	1	1	0	0
EPI_ISL_417528	Europe	C4	B.2	2020-03-18	0	0	0	0	0	0	0	0	1	1	1	0	0	0	0	0	0
EPI_ISL_417529	Europe	C5	B.1	2020-03-18	0	0	0	0	0	0	0	0	0	0	0	1	1	1	1	0	0
EPI_ISL_417530	Europe	C5	B.1	2020-03-18	0	0	0	0	0	0	0	0	0	0	0	1	1	1	1	0	0
EPI_ISL_417531	Europe	C7	B.1.12	2020-03-18	0	0	0	0	0	0	0	0	0	0	0	1	1	1	1	1	1
EPI_ISL_417532	Europe	C7	B.1.12	2020-03-18	0	0	0	0	0	0	0	0	0	0	0	1	1	1	1	1	1
EPI_ISL_417533	Europe	C5	B.1	2020-03-18	0	0	0	0	0	0	0	0	0	0	0	1	1	1	1	0	0
EPI_ISL_417534	Europe	C5	B.1	2020-03-18	0	0	0	0	0	0	0	0	1	0	0	1	1	1	1	0	0
EPI_ISL_417536	Europe	C5	B.1.5.1	2020-03-16	0	0	0	0	0	0	0	0	0	0	0	1	1	1	1	0	0
EPI_ISL_417538	Europe	C6	B.1.1.1	2020-03-17	0	0	0	0	0	1	1	1	0	0	0	1	1	1	1	0	0
EPI_ISL_417540	Europe	C4	B.2	2020-03-17	0	0	0	0	0	0	0	0	1	1	1	0	0	0	0	0	0
EPI_ISL_417541	Europe	C4	B.2	2020-03-17	0	0	0	0	0	0	0	0	1	1	1	0	0	0	0	0	0
EPI_ISL_417542	Europe	C5	B.1.5.1	2020-03-17	0	0	0	0	0	0	0	0	0	0	0	1	1	1	1	0	0
EPI_ISL_417543	Europe	C5	B.1.5.1	2020-03-17	0	0	0	0	0	0	0	0	0	0	0	1	1	1	1	0	0
EPI_ISL_417544	Europe	C4	B.2.7	2020-03-17	0	0	0	0	0	0	0	0	1	1	1	0	0	0	0	0	0
EPI_ISL_417545	Europe	C4	B.2	2020-03-17	0	0	0	0	0	0	0	0	1	1	1	0	0	0	0	0	0
EPI_ISL_417548	Europe	C4	B.2.7	2020-03-17	0	0	0	0	0	0	0	0	1	1	1	0	0	0	0	0	0
EPI_ISL_417549	Europe	C5	B.1.5.1	2020-03-14	0	0	0	0	0	0	0	0	0	0	0	1	1	1	1	0	0
EPI_ISL_417550	Europe	C5	B.1	2020-03-16	0	0	0	0	0	0	0	0	0	0	0	1	1	1	1	0	0
EPI_ISL_417551	Europe	C6	B.1.1.5	2020-03-16	0	0	0	0	0	1	1	1	0	0	0	1	1	1	1	0	0
EPI_ISL_417553	Europe	C1	B	2020-03-16	0	0	0	0	0	0	0	0	0	0	0	0	0	0	0	0	0
EPI_ISL_417555	Europe	C7	B.1	2020-03-17	0	0	0	0	0	0	0	0	0	0	0	1	1	1	1	1	1
EPI_ISL_417556	Europe	C5	B.1	2020-03-17	0	0	0	0	0	0	0	0	0	0	0	1	1	1	1	0	0
EPI_ISL_417557	Europe	C4	B.2.7	2020-03-17	0	0	0	0	0	0	0	0	1	1	1	0	0	0	0	0	0
EPI_ISL_417558	Europe	C4	B.2.7	2020-03-17	0	0	0	0	0	0	0	0	1	1	1	0	0	0	0	0	0
EPI_ISL_417560	Europe	C5	B.1	2020-03-17	0	0	0	0	0	0	0	0	0	0	0	1	1	1	1	0	0
EPI_ISL_417561	Europe	C6	B.1.1	2020-03-17	0	0	0	0	0	1	1	1	0	0	0	1	1	1	1	0	0
EPI_ISL_417562	Europe	C7	B.1	2020-03-17	0	0	0	0	0	0	0	0	0	0	0	1	1	1	1	1	1
EPI_ISL_417564	Europe	C6	B.1.1	2020-03-17	0	0	0	0	0	1	1	1	0	0	0	1	1	1	1	0	0
EPI_ISL_417565	Europe	C5	B.1	2020-03-17	0	0	0	0	0	0	0	0	0	0	0	1	1	1	1	0	0
EPI_ISL_417566	Europe	C6	B.1.1.17	2020-03-17	0	0	0	0	0	1	1	1	0	0	0	1	1	1	1	0	0
EPI_ISL_417567	Europe	C6	B.1.1	2020-03-17	0	0	0	0	0	1	1	1	0	0	0	1	1	1	1	0	0
EPI_ISL_417568	Europe	C4	B.2.7	2020-03-17	0	0	0	0	0	0	0	0	1	1	1	0	0	0	0	0	0
EPI_ISL_417569	Europe	C5	B.1	2020-03-17	0	0	0	0	0	0	0	0	0	0	0	1	1	1	1	0	0
EPI_ISL_417570	Europe	C7	B.1	2020-03-17	0	0	0	0	0	0	0	0	0	0	0	1	1	1	1	1	1
EPI_ISL_417571	Europe	C6	B.1.1	2020-03-17	0	0	0	0	0	1	1	1	0	0	0	1	1	1	1	0	0
EPI_ISL_417572	Europe	C5	B.1	2020-03-17	0	0	0	0	0	0	0	0	0	0	0	1	1	1	1	0	0
EPI_ISL_417573	Europe	C5	B.1.5.1	2020-03-16	0	0	0	0	0	0	0	0	0	0	0	1	1	1	1	0	0
EPI_ISL_417574	Europe	C4	B.2.2	2020-03-17	0	0	0	0	0	0	0	0	1	1	1	0	0	0	0	0	0
EPI_ISL_417575	Europe	C6	B.1.1	2020-03-17	0	0	0	0	0	1	1	1	0	0	0	1	1	1	1	0	0
EPI_ISL_417576	Europe	C1	B	2020-03-17	0	0	0	0	0	0	0	0	0	0	0	0	0	0	0	0	0
EPI_ISL_417577	Europe	C3	A.1.1	2020-03-17	1	1	1	1	1	0	0	0	0	0	0	0	0	0	0	0	0
EPI_ISL_417580	Europe	C4	B.2	2020-03-17	0	0	0	0	0	0	0	0	1	1	1	0	0	0	0	0	0
EPI_ISL_417581	Europe	C6	B.1.1.1	2020-03-17	0	0	0	0	0	1	1	1	0	0	0	1	1	1	1	0	0
EPI_ISL_417582	Europe	C5	B.1.8	2020-03-17	0	0	0	0	0	0	0	0	0	0	0	1	1	1	1	0	0
EPI_ISL_417583	Europe	C5	B.1.5.1	2020-03-17	0	0	0	0	0	0	0	0	0	0	0	1	1	1	1	0	0
EPI_ISL_417584	Europe	C4	B.2.1	2020-03-17	0	0	0	0	0	0	0	0	1	1	1	0	0	0	0	0	0
EPI_ISL_417585	Europe	C6	B.1.1.1	2020-03-17	0	0	0	0	0	1	1	1	0	0	0	1	1	1	1	0	0
EPI_ISL_417586	Europe	C5	B.1.5.1	2020-03-17	0	0	0	0	0	0	0	0	0	0	0	1	1	1	1	0	0
EPI_ISL_417587	Europe	C3	A.1	2020-03-17	1	1	1	1	1	0	0	0	0	0	0	0	0	0	0	0	0
EPI_ISL_417588	Europe	C5	B.1.5.1	2020-03-17	0	0	0	0	0	0	0	0	0	0	0	1	1	1	1	0	0
EPI_ISL_417589	Europe	C5	B.1	2020-03-17	0	0	0	0	0	0	0	0	0	0	0	1	1	1	1	0	0
EPI_ISL_417590	Europe	C4	B.2	2020-03-18	0	0	0	0	0	0	0	0	1	1	1	0	0	0	0	0	0
EPI_ISL_417591	Europe	C1	B	2020-03-17	0	0	0	0	0	0	0	0	0	0	0	0	0	0	0	0	0
EPI_ISL_417592	Europe	C5	B.1	2020-03-17	0	0	0	0	0	0	0	0	0	0	0	1	1	1	1	0	0
EPI_ISL_417593	Europe	C7	B.1	2020-03-17	0	0	0	0	0	0	0	0	0	0	0	1	1	1	1	1	1
EPI_ISL_417594	Europe	C7	B.1	2020-03-17	0	0	0	0	0	0	0	0	0	0	0	1	1	1	1	1	1
EPI_ISL_417595	Europe	C6	B.1.1	2020-03-17	0	0	0	0	0	1	1	1	0	0	0	1	1	1	1	0	0
EPI_ISL_417597	Europe	C5	B.1.5.1	2020-03-17	0	0	0	0	0	0	0	0	0	0	0	1	1	1	1	0	0
EPI_ISL_417598	Europe	C7	B.1	2020-03-17	0	0	0	0	0	0	0	0	1	0	0	1	1	1	1	1	1
EPI_ISL_417600	Europe	C5	B.1.5.1	2020-03-17	0	0	0	0	0	0	0	0	0	0	0	1	1	1	1	0	0
EPI_ISL_417602	Europe	C1	B	2020-03-17	0	0	0	0	0	0	0	0	0	0	0	0	0	0	0	0	0
EPI_ISL_417603	Europe	C4	B.2	2020-03-17	0	0	0	0	0	0	0	0	1	1	1	0	0	0	0	0	0
EPI_ISL_417607	Europe	C4	B.2.7	2020-03-17	0	0	0	0	0	0	0	0	1	1	1	0	0	0	0	0	0
EPI_ISL_417608	Europe	C6	B.1.1	2020-03-17	0	0	0	0	0	1	1	1	0	0	0	1	1	1	1	0	0
EPI_ISL_417609	Europe	C5	B.1.5	2020-03-17	0	0	0	0	0	0	0	0	0	0	0	1	1	1	1	0	0
EPI_ISL_417612	Europe	C5	B.1.5.1	2020-03-17	0	0	0	0	0	0	0	0	0	0	0	1	1	1	1	0	0
EPI_ISL_417614	Europe	C7	B.1	2020-03-18	0	0	0	0	0	0	0	0	0	0	0	1	1	1	1	1	1
EPI_ISL_417618	Europe	C3	A.1.1	2020-03-16	1	1	1	1	1	0	0	0	0	0	0	0	0	0	0	0	0
EPI_ISL_417619	Europe	C6	B.1.1	2020-03-18	0	0	0	0	0	1	1	1	0	0	0	1	1	1	1	0	0
EPI_ISL_417621	Europe	C4	B.2	2020-03-18	0	0	0	0	0	0	0	0	1	1	1	0	0	0	0	0	0
EPI_ISL_417622	Europe	C5	B.1.8	2020-03-18	0	0	0	0	0	0	0	0	0	0	0	1	1	1	1	0	0
EPI_ISL_417625	Europe	C5	B.1.5.1	2020-03-18	0	0	0	0	0	0	0	0	0	0	0	1	1	1	1	0	0
EPI_ISL_417626	Europe	C5	B.1.5.1	2020-03-18	0	0	0	0	0	0	0	0	0	0	0	1	1	1	1	0	0
EPI_ISL_417627	Europe	C1	B	2020-03-18	0	0	0	0	0	0	0	0	0	0	0	0	0	0	0	0	0
EPI_ISL_417629	Europe	C7	B.1	2020-03-18	0	0	0	0	0	0	0	0	0	0	0	1	1	1	1	1	1
EPI_ISL_417630	Europe	C5	B.1.5.1	2020-03-18	0	0	0	0	0	0	0	0	0	0	0	1	1	1	1	0	0
EPI_ISL_417632	Europe	C6	B.1.1.17	2020-03-18	0	0	0	0	0	1	1	1	0	0	0	1	1	1	1	0	0
EPI_ISL_417634	Europe	C5	B.1.5.1	2020-03-18	0	0	0	0	0	0	0	0	0	0	0	1	1	1	1	0	0
EPI_ISL_417635	Europe	C5	B.1.5.1	2020-03-18	0	0	0	0	0	0	0	0	0	0	0	1	1	1	1	0	0
EPI_ISL_417636	Europe	C5	B.1.5.1	2020-03-18	0	0	0	0	0	0	0	0	0	0	0	1	1	1	1	0	0
EPI_ISL_417637	Europe	C5	B.1	2020-03-18	0	0	0	0	0	0	0	0	0	0	0	1	1	1	1	0	0
EPI_ISL_417639	Europe	C5	B.1.5	2020-03-18	0	0	0	0	0	0	0	0	0	0	0	1	1	1	1	0	0
EPI_ISL_417641	Europe	C5	B.1.8	2020-03-18	0	0	0	0	0	0	0	0	0	0	0	1	1	1	1	0	0
EPI_ISL_417642	Europe	C6	B.1.1.1	2020-03-18	0	0	0	0	0	1	1	1	0	0	0	1	1	1	1	0	0
EPI_ISL_417643	Europe	C6	B.1.1.1	2020-03-18	0	0	0	0	0	1	1	1	0	0	0	1	1	1	1	0	0
EPI_ISL_417644	Europe	C6	B.1.1	2020-03-18	0	0	0	0	0	1	1	1	0	0	0	1	1	1	1	0	0
EPI_ISL_417645	Europe	C5	B.1.5.1	2020-03-18	0	0	0	0	0	0	0	0	0	0	0	1	1	1	1	0	0
EPI_ISL_417646	Europe	C5	B.1	2020-03-18	0	0	0	0	0	0	0	0	0	0	0	1	1	1	1	0	0
EPI_ISL_417647	Europe	C5	B.1	2020-03-18	0	0	0	0	0	0	0	0	0	0	0	1	1	1	1	0	0
EPI_ISL_417649	Europe	C1	B	2020-03-18	0	0	0	0	0	0	0	0	0	0	0	0	0	0	0	0	0
EPI_ISL_417650	Europe	C5	B.1.5.1	2020-03-18	0	0	0	0	0	0	0	0	0	0	0	1	1	1	1	0	0
EPI_ISL_417652	Europe	C5	B.1	2020-03-18	0	0	0	0	0	0	0	0	0	0	0	1	1	1	1	0	0
EPI_ISL_417653	Europe	C4	B.2.7	2020-03-18	0	0	0	0	0	0	0	0	1	1	1	0	0	0	0	0	0
EPI_ISL_417654	Europe	C7	B.1	2020-03-18	0	0	0	0	0	0	0	0	0	0	0	1	1	1	1	1	1
EPI_ISL_417655	Europe	C4	B.2	2020-03-14	0	0	0	0	0	0	0	0	1	1	1	0	0	0	0	0	0
EPI_ISL_417659	Europe	C4	B.2.1	2020-03-14	0	0	0	0	0	0	0	0	1	1	1	0	0	0	0	0	0
EPI_ISL_417663	Europe	C6	B.1.1.10	2020-03-14	0	0	0	0	0	1	1	1	0	0	0	1	1	1	1	0	0
EPI_ISL_417665	Europe	C7	B.1	2020-03-14	0	0	0	0	0	0	0	0	0	0	0	1	1	1	1	1	1
EPI_ISL_417666	Europe	C1	B	2020-03-15	0	0	0	0	0	0	0	0	0	0	0	0	0	0	0	0	0
EPI_ISL_417667	Europe	C1	B	2020-03-15	0	0	0	0	0	0	0	0	0	0	0	0	0	0	0	0	0
EPI_ISL_417672	Europe	C1	B.2	2020-03-16	0	0	0	0	0	0	0	0	0	1	1	0	0	0	0	0	0
EPI_ISL_417676	Europe	C5	B.1.5.1	2020-03-16	0	0	0	0	0	0	0	0	0	0	0	1	1	1	1	0	0
EPI_ISL_417677	Europe	C7	B.1	2020-03-04	0	0	0	0	0	0	0	0	0	0	0	1	1	1	1	1	1
EPI_ISL_417678	Europe	C5	B.1.5.1	2020-03-16	0	0	0	0	0	0	0	0	0	0	0	1	1	1	1	0	0
EPI_ISL_417680	Europe	C5	B.1.5.1	2020-03-15	0	0	0	0	0	0	0	0	0	0	0	1	1	1	1	0	0
EPI_ISL_417681	Europe	C6	B.1.1	2020-03-04	0	0	0	0	0	1	1	1	0	0	0	1	1	1	1	0	0
EPI_ISL_417682	Europe	C7	B.1.p42	2020-03-10	0	0	0	0	0	0	0	0	0	0	0	1	1	1	1	1	1
EPI_ISL_417683	Europe	C7	B.1	2020-03-05	0	0	0	0	0	0	0	0	0	0	0	1	1	1	1	1	1
EPI_ISL_417684	Europe	C6	B.1.1	2020-03-06	0	0	0	0	0	1	1	1	0	0	0	1	1	1	1	0	0
EPI_ISL_417685	Europe	C7	B.1	2020-03-16	0	0	0	0	0	0	0	0	0	0	0	1	1	1	1	1	1
EPI_ISL_417688	Europe	C6	B.1.1	2020-03-01	0	0	0	0	0	1	1	1	0	0	0	1	1	1	1	0	0
EPI_ISL_417690	Europe	C7	B.1.p42	2020-03-11	0	0	0	0	0	0	0	0	0	0	0	1	1	1	1	1	1
EPI_ISL_417691	Europe	C5	B.1	2020-03-11	0	0	0	0	0	0	0	0	0	0	0	1	1	1	1	0	0
EPI_ISL_417692	Europe	C7	B.1	2020-03-06	0	0	0	0	0	0	0	0	0	0	0	1	1	1	1	1	1
EPI_ISL_417693	Europe	C7	B.1	2020-03-02	0	0	0	0	0	0	0	0	0	0	0	1	1	1	1	1	1
EPI_ISL_417694	Europe	C5	B.1	2020-03-13	0	0	0	0	0	0	0	0	0	0	0	1	1	1	1	0	0
EPI_ISL_417696	Europe	C4	B.2.7	2020-03-12	0	0	0	0	0	0	0	0	1	1	1	0	0	0	0	0	0
EPI_ISL_417700	Europe	C7	B.1	2020-03-15	0	0	0	0	0	0	0	0	0	0	0	1	1	1	1	1	1
EPI_ISL_417703	Europe	C5	B.1.5.1	2020-03-16	0	0	0	0	0	0	0	0	0	0	0	1	1	1	1	0	0
EPI_ISL_417705	Europe	C7	B.1	2020-03-07	0	0	0	0	0	0	0	0	0	0	0	1	1	1	1	1	1
EPI_ISL_417706	Europe	C5	B.1.8	2020-03-16	0	0	0	0	0	0	0	0	0	0	0	1	1	1	1	0	0
EPI_ISL_417709	Europe	C5	B.1.5.1	2020-03-16	0	0	0	0	0	0	0	0	0	0	0	1	1	1	1	0	0
EPI_ISL_417711	Europe	C5	B.1	2020-03-13	0	0	0	0	0	0	0	0	0	0	0	1	1	1	1	0	0
EPI_ISL_417712	Europe	C5	B.1.5.1	2020-03-15	0	0	0	0	0	0	0	0	0	0	0	1	1	1	1	0	0
EPI_ISL_417713	Europe	C6	B.1.1.17	2020-03-12	0	0	0	0	0	1	1	1	0	0	0	1	1	1	1	0	0
EPI_ISL_417714	Europe	C6	B.1.1.17	2020-03-12	0	0	0	0	0	1	1	1	0	0	0	1	1	1	1	0	0
EPI_ISL_417715	Europe	C7	B.1	2020-03-04	0	0	0	0	0	0	0	0	0	0	0	1	1	1	1	1	1
EPI_ISL_417716	Europe	C4	B.2.7	2020-03-16	0	0	0	0	0	0	0	0	1	1	1	0	0	0	0	0	0
EPI_ISL_417717	Europe	C3	A.1.1	2020-03-16	1	1	1	1	1	0	0	0	0	0	0	0	0	0	0	0	0
EPI_ISL_417720	Europe	C3	A.1.1	2020-03-12	1	1	1	1	1	0	0	0	0	0	0	0	0	0	0	0	0
EPI_ISL_417722	Europe	C7	B.1	2020-03-11	0	0	0	0	0	0	0	0	0	0	0	1	1	1	1	1	1
EPI_ISL_417724	Europe	C3	A.1.1	2020-03-16	1	1	1	1	1	0	0	0	0	0	0	0	0	0	0	0	0
EPI_ISL_417725	Europe	C7	B.1	2020-03-14	0	0	0	0	0	0	0	0	0	0	0	1	1	1	1	1	1
EPI_ISL_417727	Europe	C5	B.1	2020-03-12	0	0	0	0	0	0	0	0	0	0	0	1	1	1	1	0	0
EPI_ISL_417728	Europe	C6	B.1.1	2020-03-08	0	0	0	0	0	1	1	1	0	0	0	1	1	1	1	0	0
EPI_ISL_417730	Europe	C5	B.1	2020-03-10	0	0	0	0	0	0	0	0	0	0	0	1	1	1	1	0	0
EPI_ISL_417731	Europe	C7	B.1	2020-03-06	0	0	0	0	0	0	0	0	0	0	0	1	1	1	1	1	1
EPI_ISL_417732	Europe	C4	B.2.2	2020-03-10	0	0	0	0	0	0	0	0	1	1	1	0	0	0	0	0	0
EPI_ISL_417733	Europe	C6	B.1.1	2020-03-16	0	0	0	0	0	1	1	1	0	0	0	1	1	1	1	0	0
EPI_ISL_417734	Europe	C6	B.1.1	2020-03-02	0	0	0	0	0	1	1	1	0	0	0	1	1	1	1	0	0
EPI_ISL_417735	Europe	C7	B.1	2020-03-12	0	0	0	0	0	0	0	0	0	0	0	1	1	1	1	1	1
EPI_ISL_417736	Europe	C5	B.1	2020-03-01	0	0	0	0	0	0	0	0	0	0	0	1	1	1	1	0	0
EPI_ISL_417737	Europe	C5	B.1	2020-03-15	0	0	0	0	0	0	0	0	0	0	0	1	1	1	1	0	0
EPI_ISL_417739	Europe	C5	B.1.5.1	2020-03-13	0	0	0	0	0	0	0	0	0	0	0	1	1	1	1	0	0
EPI_ISL_417740	Europe	C5	B.1	2020-03-15	0	0	0	0	0	0	0	0	0	0	0	1	1	1	1	0	0
EPI_ISL_417741	Europe	C5	B.1.5.1	2020-03-13	0	0	0	0	0	0	0	0	0	0	0	1	1	1	1	0	0
EPI_ISL_417742	Europe	C7	B.1	2020-03-16	0	0	0	0	0	0	0	0	0	0	0	1	1	1	1	1	1
EPI_ISL_417743	Europe	C5	B.1.8	2020-03-16	0	0	0	0	0	0	0	0	0	0	0	1	1	1	1	0	0
EPI_ISL_417744	Europe	C5	B.1	2020-03-13	0	0	0	0	0	0	0	0	0	0	0	1	1	0	1	0	0
EPI_ISL_417745	Europe	C5	B.1.5.1	2020-03-13	0	0	0	0	0	0	0	0	0	0	0	1	1	1	1	0	0
EPI_ISL_417746	Europe	C5	B.1	2020-03-16	0	0	0	0	0	0	0	0	0	0	0	1	1	1	1	0	0
EPI_ISL_417748	Europe	C7	B.1	2020-03-11	0	0	0	0	0	0	0	0	0	0	0	1	1	1	1	1	1
EPI_ISL_417749	Europe	C5	B.1	2020-03-08	0	0	0	0	0	0	0	0	0	0	0	1	1	1	1	0	0
EPI_ISL_417750	Europe	C4	B.2.7	2020-03-16	0	0	0	0	0	0	0	0	1	1	1	0	0	0	0	0	0
EPI_ISL_417752	Europe	C7	B.1	2020-03-16	0	0	0	0	0	0	0	0	0	0	0	1	1	1	1	1	1
EPI_ISL_417753	Europe	C5	B.1.5.1	2020-03-16	0	0	0	0	0	0	0	0	0	0	0	1	1	1	1	0	0
EPI_ISL_417754	Europe	C5	B.1	2020-03-16	0	0	0	0	0	0	0	0	0	0	0	1	1	1	1	0	0
EPI_ISL_417755	Europe	C5	B.1.5.1	2020-03-13	0	0	0	0	0	0	0	0	0	0	0	1	1	1	1	0	0
EPI_ISL_417757	Europe	C6	B.1.1.17	2020-03-06	0	0	0	0	0	1	1	1	0	0	0	1	1	1	1	0	0
EPI_ISL_417758	Europe	C5	B.1	2020-03-14	0	0	0	0	0	0	0	0	0	0	0	1	1	1	1	0	0
EPI_ISL_417759	Europe	C1	B.3	2020-03-13	0	0	0	0	0	0	0	0	0	0	0	0	0	0	0	0	0
EPI_ISL_417761	Europe	C7	B.1	2020-03-10	0	0	0	0	0	0	0	0	0	0	0	1	1	1	1	1	1
EPI_ISL_417762	Europe	C3	A.1.1	2020-03-16	1	1	1	1	1	0	0	0	0	0	0	0	0	0	0	0	0
EPI_ISL_417763	Europe	C5	B.1	2020-03-16	0	0	0	0	0	0	0	0	0	0	0	1	1	1	1	0	0
EPI_ISL_417766	Europe	C5	B.1.5	2020-03-16	0	0	0	0	0	0	0	0	0	0	0	1	1	1	1	0	0
EPI_ISL_417770	Europe	C5	B.1.5	2020-03-11	0	0	0	0	0	0	0	0	0	0	0	1	1	1	1	0	0
EPI_ISL_417771	Europe	C4	B.2.7	2020-03-12	0	0	0	0	0	0	0	0	1	1	1	0	0	0	0	0	0
EPI_ISL_417772	Europe	C4	B.2.7	2020-03-14	0	0	0	0	0	0	0	0	1	1	1	0	0	0	0	0	0
EPI_ISL_417773	Europe	C7	B.1	2020-03-03	0	0	0	0	0	0	0	0	0	0	0	1	1	1	1	1	1
EPI_ISL_417774	Europe	C5	B.1.5.1	2020-03-16	0	0	0	0	0	0	0	0	0	0	0	1	1	1	1	0	0
EPI_ISL_417775	Europe	C5	B.1	2020-03-14	0	0	0	0	0	0	0	0	0	0	0	1	1	1	1	0	0
EPI_ISL_417777	Europe	C5	B.1.5	2020-03-10	0	0	0	0	0	0	0	0	0	0	0	1	1	1	1	0	0
EPI_ISL_417779	Europe	C7	B.1	2020-03-11	0	0	0	0	0	0	0	0	0	0	0	1	1	1	1	1	1
EPI_ISL_417783	Europe	C6	B.1.1.1	2020-03-11	0	0	0	0	0	1	1	1	0	0	0	1	1	1	1	0	0
EPI_ISL_417784	Europe	C7	B.1	2020-03-12	0	0	0	0	0	0	0	0	0	0	0	1	1	1	1	1	1
EPI_ISL_417785	Europe	C6	B.1.1.17	2020-03-12	0	0	0	0	0	1	1	1	0	0	0	1	1	1	1	0	0
EPI_ISL_417786	Europe	C5	B.1.5.1	2020-03-12	0	0	0	0	0	0	0	0	0	0	0	1	1	1	1	0	0
EPI_ISL_417787	Europe	C7	B.1	2020-03-12	0	0	0	0	0	0	0	0	0	0	0	1	1	1	1	1	1
EPI_ISL_417788	Europe	C5	B.1	2020-03-12	0	0	0	0	0	0	0	0	0	0	0	1	1	1	1	0	0
EPI_ISL_417789	Europe	C3	A.1.1	2020-03-12	1	1	1	1	1	0	0	0	0	0	0	0	0	0	0	0	0
EPI_ISL_417790	Europe	C5	B.1.5.1	2020-03-12	0	0	0	0	0	0	0	0	0	0	0	1	1	1	1	0	0
EPI_ISL_417791	Europe	C3	A.1.1	2020-03-12	1	1	1	1	1	0	0	0	0	0	0	0	0	0	0	0	0
EPI_ISL_417793	Europe	C1	B.3	2020-03-13	0	0	0	0	0	0	0	0	0	0	0	0	0	0	0	0	0
EPI_ISL_417795	Europe	C6	B.1.1.17	2020-03-13	0	0	0	0	0	1	1	1	0	0	0	1	1	1	1	0	0
EPI_ISL_417796	Europe	C6	B.1.1	2020-03-13	0	0	0	0	0	1	1	1	0	0	0	1	1	1	1	0	0
EPI_ISL_417797	Europe	C7	B.1	2020-03-13	0	0	0	0	0	0	0	0	0	0	0	1	1	1	1	1	1
EPI_ISL_417798	Europe	C5	B.1.5	2020-03-13	0	0	0	0	0	0	0	0	0	0	0	1	1	1	1	0	0
EPI_ISL_417799	Europe	C5	B.1	2020-03-13	0	0	0	0	0	0	0	0	0	0	0	1	1	1	1	0	0
EPI_ISL_417800	Europe	C6	B.1.1	2020-03-02	0	0	0	0	0	1	1	1	0	0	0	1	1	1	1	0	0
EPI_ISL_417801	Europe	C4	B.2	2020-03-13	0	0	0	0	0	0	0	0	1	1	1	0	0	0	0	0	0
EPI_ISL_417802	Europe	C6	B.1.1.17	2020-03-13	0	0	0	0	0	1	1	1	0	0	0	1	1	1	1	0	0
EPI_ISL_417803	Europe	C5	B.1	2020-03-13	0	0	0	0	0	0	0	0	0	0	0	1	1	1	1	0	0
EPI_ISL_417804	Europe	C5	B.1.8	2020-03-13	0	0	0	0	0	0	0	0	0	0	0	1	1	1	1	0	0
EPI_ISL_417805	Europe	C7	B.1	2020-03-13	0	0	0	0	0	0	0	0	0	0	0	1	1	1	1	1	1
EPI_ISL_417806	Europe	C7	B.1	2020-03-13	0	0	0	0	0	0	0	0	0	0	0	1	1	1	1	1	1
EPI_ISL_417808	Europe	C5	B.1.5.1	2020-03-15	0	0	0	0	0	0	0	0	0	0	0	1	1	1	1	0	0
EPI_ISL_417809	Europe	C5	B.1.5.1	2020-03-15	0	0	0	0	0	0	0	0	0	0	0	1	1	1	1	0	0
EPI_ISL_417810	Europe	C5	B.1.5.1	2020-03-13	0	0	0	0	0	0	0	0	0	0	0	1	1	1	1	0	0
EPI_ISL_417812	Europe	C5	B.1	2020-03-14	0	0	0	0	0	0	0	0	0	0	0	1	1	1	1	0	0
EPI_ISL_417813	Europe	C6	B.1.1	2020-03-15	0	0	0	0	0	1	1	1	0	0	0	1	1	1	1	0	0
EPI_ISL_417814	Europe	C5	B.1.5	2020-03-16	0	0	0	0	0	0	0	0	0	0	0	1	1	1	1	0	0
EPI_ISL_417815	Europe	C6	B.1.1	2020-03-16	0	0	0	0	0	1	1	1	0	0	0	1	1	1	1	0	0
EPI_ISL_417817	Europe	C6	B.1.1	2020-03-02	0	0	0	0	0	1	1	1	0	0	0	1	1	1	1	0	0
EPI_ISL_417818	Europe	C3	A.1.1	2020-03-16	1	1	1	1	1	0	0	0	0	0	0	0	0	0	0	0	0
EPI_ISL_417819	Europe	C5	B.1	2020-03-15	0	0	0	0	0	0	0	0	0	0	0	1	1	1	1	0	0
EPI_ISL_417820	Europe	C5	B.1.5	2020-03-16	0	0	0	0	0	0	0	0	0	0	0	1	1	1	1	0	0
EPI_ISL_417822	Europe	C4	B.2	2020-03-16	0	0	0	0	0	0	0	0	1	1	1	0	0	0	0	0	0
EPI_ISL_417823	Europe	C5	B.1.8	2020-03-16	0	0	0	0	0	0	0	0	0	0	0	1	1	1	1	0	0
EPI_ISL_417824	Europe	C5	B.1.5.1	2020-03-16	0	0	0	0	0	0	0	0	0	0	0	1	1	1	1	0	0
EPI_ISL_417825	Europe	C4	B.2	2020-03-16	0	0	0	0	0	0	0	0	1	1	1	0	0	0	0	0	0
EPI_ISL_417826	Europe	C6	B.1.1	2020-03-16	0	0	0	0	0	1	1	1	0	0	0	1	1	1	1	0	0
EPI_ISL_417827	Europe	C5	B.1.5.1	2020-03-16	0	0	0	0	0	0	0	0	0	0	0	1	1	1	1	0	0
EPI_ISL_417829	Europe	C6	B.1.1	2020-03-16	0	0	0	0	0	1	1	1	0	0	0	1	1	1	1	0	0
EPI_ISL_417830	Europe	C7	B.1	2020-03-16	0	0	0	0	0	0	0	0	1	0	0	1	1	1	1	1	1
EPI_ISL_417831	Europe	C5	B.1	2020-03-16	0	0	0	0	0	0	0	0	0	0	0	1	1	1	1	0	0
EPI_ISL_417832	Europe	C7	B.1	2020-03-16	0	0	0	0	0	0	0	0	0	0	0	1	1	1	1	1	1
EPI_ISL_417833	Europe	C7	B.1	2020-03-16	0	0	0	0	0	0	0	0	0	0	0	1	1	1	1	1	1
EPI_ISL_417834	Europe	C6	B.1.1	2020-03-16	0	0	0	0	0	1	1	1	0	0	0	1	1	1	1	0	0
EPI_ISL_417835	Europe	C7	B.1	2020-03-16	0	0	0	0	0	0	0	0	0	0	0	1	1	1	1	1	1
EPI_ISL_417836	Europe	C5	B.1.5.1	2020-03-16	0	0	0	0	0	0	0	0	0	0	0	1	1	1	1	0	0
EPI_ISL_417837	Europe	C5	B.1.8	2020-03-16	0	0	0	0	0	0	0	0	0	0	0	1	1	1	1	0	0
EPI_ISL_417838	Europe	C4	B.2.7	2020-03-16	0	0	0	0	0	0	0	0	1	1	1	0	0	0	0	0	0
EPI_ISL_417839	Europe	C5	B.1	2020-03-16	0	0	0	0	0	0	0	0	0	0	0	1	1	1	1	0	0
EPI_ISL_417840	Europe	C6	B.1.1	2020-03-02	0	0	0	0	0	1	1	1	0	0	0	1	1	1	1	0	0
EPI_ISL_417842	Europe	C7	B.1	2020-03-03	0	0	0	0	0	0	0	0	0	0	0	1	1	1	1	1	1
EPI_ISL_417844	Europe	C7	B.1	2020-03-04	0	0	0	0	0	0	0	0	0	0	0	1	1	1	1	1	1
EPI_ISL_417846	Europe	C7	B.1	2020-03-04	0	0	0	0	0	0	0	0	0	0	0	1	1	1	1	1	1
EPI_ISL_417851	Europe	C5	B.1	2020-03-05	0	0	0	0	0	0	0	0	0	0	0	1	1	1	1	0	0
EPI_ISL_417852	Europe	C6	B.1.1.17	2020-03-06	0	0	0	0	0	1	1	1	0	0	0	1	1	1	1	0	0
EPI_ISL_417853	Europe	C7	B.1	2020-03-06	0	0	0	0	0	0	0	0	0	0	0	1	1	1	1	1	1
EPI_ISL_417854	Europe	C7	B.1	2020-03-13	0	0	0	0	0	0	0	0	0	0	0	1	1	1	1	1	1
EPI_ISL_417855	Europe	C7	B.1	2020-03-07	0	0	0	0	0	0	0	0	0	0	0	1	1	1	1	1	1
EPI_ISL_417857	Europe	C7	B.1	2020-03-07	0	0	0	0	0	0	0	0	0	0	0	1	1	1	1	1	1
EPI_ISL_417861	Europe	C6	B.1.1	2020-03-09	0	0	0	0	0	1	1	1	0	0	0	1	1	1	1	0	0
EPI_ISL_417862	Europe	C6	B.1.1	2020-03-09	0	0	0	0	0	1	1	1	0	0	0	1	1	1	1	0	0
EPI_ISL_417863	Europe	C6	B.1.1	2020-03-09	0	0	0	0	0	1	1	1	0	0	0	1	1	1	1	0	0
EPI_ISL_417864	Europe	C4	B.2.7	2020-03-15	0	0	0	0	0	0	0	0	1	1	1	0	0	0	0	0	0
EPI_ISL_417865	Europe	C7	B.1	2020-03-09	0	0	0	0	0	0	0	0	0	0	0	1	1	1	1	1	1
EPI_ISL_417866	Europe	C7	B.1	2020-03-09	0	0	0	0	0	0	0	0	0	0	0	1	1	1	1	1	1
EPI_ISL_417867	Europe	C6	B.1.1	2020-03-09	0	0	0	0	0	1	1	1	0	0	0	1	1	1	1	0	0
EPI_ISL_417868	Europe	C6	B.1.1	2020-03-09	0	0	0	0	0	1	1	1	0	0	0	1	1	1	1	0	0
EPI_ISL_417871	Europe	C3	A.1.1	2020-03-11	1	1	1	1	0	0	0	0	0	0	0	0	0	0	0	0	0
EPI_ISL_417872	Europe	C7	B.1	2020-03-10	0	0	0	0	0	0	0	0	0	0	0	1	1	1	1	1	1
EPI_ISL_417873	Europe	C7	B.1	2020-03-10	0	0	0	0	0	0	0	0	0	0	0	1	1	1	1	1	1
EPI_ISL_417876	Europe	C6	B.1.1.17	2020-03-10	0	0	0	0	0	1	1	1	0	0	0	1	1	1	1	0	0
EPI_ISL_417877	Europe	C5	B.1	2020-03-06	0	0	0	0	0	0	0	0	0	0	0	1	1	1	1	0	0
EPI_ISL_417878	Europe	C7	B.1	2020-03-07	0	0	0	0	0	0	0	0	0	0	0	1	1	1	1	0	1
EPI_ISL_417879	Europe	C7	B.1	2020-03-06	0	0	0	0	0	0	0	0	0	0	0	1	1	1	1	0	1
EPI_ISL_417880	Europe	C1	B	2020-03-08	0	0	0	0	0	0	0	0	0	0	0	0	0	0	0	0	0
EPI_ISL_417917	Asia	C1	B.6	2020-03-20	0	0	0	0	0	0	0	0	1	0	0	0	0	0	0	0	0
EPI_ISL_417918	Asia	C1	B.6	2020-03-18	0	0	0	0	0	0	0	0	1	0	0	0	0	0	0	0	0
EPI_ISL_417921	Europe	C5	B.1	2020-03-01	0	0	0	0	0	0	0	0	0	0	0	1	1	1	1	0	0
EPI_ISL_417922	Europe	C6	B.1.1	2020-02-28	0	0	0	0	0	1	1	1	0	0	0	1	1	1	1	0	0
EPI_ISL_417923	Europe	C5	B.1	2020-03-04	0	0	0	0	0	0	0	0	0	0	0	1	1	1	1	0	0
EPI_ISL_417931	North America	C4	B.2	2020-03-18	0	0	0	0	0	0	0	0	1	1	1	0	0	0	0	0	0
EPI_ISL_417932	North America	C7	B.1.p2	2020-03-18	0	0	0	0	0	0	0	0	0	0	0	1	1	1	1	1	1
EPI_ISL_417933	North America	C6	B.1.1	2020-03-18	0	0	0	0	0	1	1	1	0	0	0	1	1	1	1	0	0
EPI_ISL_417935	North America	C7	B.1	2020-03-18	0	0	0	0	0	0	0	0	0	0	0	1	1	1	1	1	1
EPI_ISL_417937	North America	C7	B.1	2020-03-18	0	0	0	0	0	0	0	0	0	0	0	1	1	1	1	1	1
EPI_ISL_417938	North America	C7	B.1	2020-03-18	0	0	0	0	0	0	0	0	0	0	0	1	1	1	1	1	1
EPI_ISL_417939	North America	C7	B.1	2020-03-18	0	0	0	0	0	0	0	0	0	0	0	1	1	1	1	1	1
EPI_ISL_417946	Africa	C5	B.1	2020-03-18	0	0	0	0	0	0	0	0	0	0	0	1	1	1	1	0	0
EPI_ISL_417947	Africa	C5	B.1	2020-03-19	0	0	0	0	0	0	0	0	0	0	0	1	1	1	1	0	0
EPI_ISL_417948	Africa	C5	B.1	2020-03-19	0	0	0	0	0	0	0	0	0	0	0	1	1	1	1	0	0
EPI_ISL_417950	Africa	C4	B.2.1	2020-03-20	0	0	0	0	0	0	0	0	1	1	1	0	0	0	0	0	0
EPI_ISL_417952	Europe	C1	B	2020-03-09	0	0	0	0	0	0	0	0	1	0	1	0	0	0	0	0	0
EPI_ISL_417954	Europe	C5	B.1.5	2020-03-12	0	0	0	0	0	0	0	0	0	0	0	1	1	1	1	0	0
EPI_ISL_417956	Europe	C5	B.1.5	2020-03-11	0	0	0	0	0	0	0	0	0	0	0	1	1	1	1	0	0
EPI_ISL_417957	Europe	C5	B.1.5	2020-03-12	0	0	0	0	0	0	0	0	0	0	0	1	1	1	1	0	0
EPI_ISL_417958	North America	C1	B.3	2020-03-10	0	0	0	0	0	0	0	0	0	0	0	0	0	0	0	0	0
EPI_ISL_417961	Europe	C2	A.2	2020-03-12	1	1	0	0	0	0	0	0	0	1	0	0	0	0	0	0	0
EPI_ISL_417963	Europe	C5	B.1	2020-03-12	0	0	0	0	0	0	0	0	0	0	0	1	1	1	1	0	0
EPI_ISL_417964	North America	C3	A.1	2020-03-13	1	1	1	1	1	0	0	0	0	0	0	0	0	0	0	0	0
EPI_ISL_417965	North America	C3	A.1	2020-03-24	1	1	1	1	1	0	0	0	0	0	0	0	0	0	0	0	0
EPI_ISL_417967	Europe	C5	B.1.5.4	2020-03-12	0	0	0	0	0	0	0	0	0	0	0	1	1	1	1	0	0
EPI_ISL_417969	Europe	C5	B	2020-03-09	0	0	0	0	0	0	0	0	0	0	0	1	0	1	1	0	0
EPI_ISL_417971	North America	C7	B.1.p2	2020-03-19	0	0	0	0	0	0	0	0	0	0	0	1	1	1	1	1	1
EPI_ISL_417972	Europe	C5	B.1	2020-03-09	0	0	0	0	0	0	0	0	0	0	0	1	1	1	1	0	0
EPI_ISL_417974	North America	C5	B.1	2020-03-19	0	0	0	0	0	0	0	0	0	0	0	1	1	1	1	0	0
EPI_ISL_417975	Europe	C4	B.2	2020-03-09	0	0	0	0	0	0	0	0	1	1	1	0	0	0	0	0	0
EPI_ISL_417976	North America	C7	B.1	2020-03-19	0	0	0	0	0	0	0	0	0	0	0	1	1	1	1	1	1
EPI_ISL_417978	Europe	C5	B.1	2020-03-09	0	0	0	0	0	0	0	0	0	0	0	1	1	1	1	0	0
EPI_ISL_417979	Europe	C2	A	2020-03-03	1	1	0	0	0	0	0	0	0	0	0	0	0	0	0	0	0
EPI_ISL_417980	Europe	C2	A.5	2020-03-03	1	1	0	0	0	0	0	0	0	0	0	0	0	0	0	0	0
EPI_ISL_417981	Europe	C2	A.2	2020-03-02	1	1	0	0	0	0	0	0	0	1	0	0	0	0	0	0	0
EPI_ISL_417986	Europe	C6	B.1.1	2020-03-03	0	0	0	0	0	1	1	1	0	0	0	1	1	1	1	0	0
EPI_ISL_417987	Europe	C5	B.1	2020-03-03	0	0	0	0	0	0	0	0	0	0	0	1	1	1	1	0	0
EPI_ISL_417988	Europe	C5	B.1	2020-03-05	0	0	0	0	0	0	0	0	0	0	0	1	1	1	1	0	0
EPI_ISL_417989	Europe	C5	B.1	2020-03-04	0	0	0	0	0	0	0	0	0	0	0	1	1	1	1	0	0
EPI_ISL_417991	Europe	C5	B.1	2020-03-08	0	0	0	0	0	0	0	0	0	0	0	1	1	1	1	0	0
EPI_ISL_417992	Europe	C6	B.1.1	2020-03-07	0	0	0	0	0	1	1	1	0	0	0	1	1	1	1	0	0
EPI_ISL_417993	Europe	C6	B.1.1	2020-03-08	0	0	0	0	0	1	1	1	0	0	0	1	1	1	1	0	0
EPI_ISL_417994	Europe	C6	B.1.1	2020-03-08	0	0	0	0	0	1	1	1	0	0	0	1	1	1	1	0	0
EPI_ISL_417995	Europe	C6	B.1.1	2020-03-08	0	0	0	0	0	1	1	1	0	0	0	1	1	1	1	0	0
EPI_ISL_417996	Europe	C5	B.1	2020-03-08	0	0	0	0	0	0	0	0	0	0	0	1	1	1	1	0	0
EPI_ISL_417997	Europe	C5	B.1	2020-03-07	0	0	0	0	0	0	0	0	0	0	0	1	1	1	1	0	0
EPI_ISL_417998	Europe	C5	B.1	2020-03-08	0	0	0	0	0	0	0	0	0	0	0	1	1	1	1	0	0
EPI_ISL_417999	Europe	C5	B.1	2020-03-07	0	0	0	0	0	0	0	0	0	0	0	1	1	1	1	0	0
EPI_ISL_418000	Europe	C1	B	2020-03-10	0	0	0	0	0	0	0	0	0	0	0	0	0	0	0	0	0
EPI_ISL_418001	Europe	C6	B.1.1	2020-03-10	0	0	0	0	0	1	1	1	0	0	0	1	1	1	1	0	0
EPI_ISL_418002	Europe	C6	B.1.1	2020-03-11	0	0	0	0	0	1	1	1	0	0	0	1	1	1	1	0	0
EPI_ISL_418003	Europe	C5	B.1	2020-03-10	0	0	0	0	0	0	0	0	0	0	0	1	1	1	1	0	0
EPI_ISL_418004	Europe	C6	B.1.1	2020-03-12	0	0	0	0	0	1	1	1	0	0	0	1	1	1	1	0	0
EPI_ISL_418005	Europe	C4	B.2	2020-03-12	0	0	0	0	0	0	0	0	1	1	1	0	0	0	0	0	0
EPI_ISL_418006	Europe	C7	B.1	2020-03-13	0	0	0	0	0	0	0	0	0	0	0	1	1	1	1	0	1
EPI_ISL_418007	Europe	C6	B.1.1	2020-03-13	0	0	0	0	0	1	1	1	0	0	0	1	1	1	1	0	0
EPI_ISL_418008	Europe	C6	B.1.1	2020-03-13	0	0	0	0	0	1	1	1	0	0	0	1	1	1	1	0	0
EPI_ISL_418009	Europe	C5	B.1.5.4	2020-03-15	0	0	0	0	0	0	0	0	0	0	0	1	1	1	1	0	0
EPI_ISL_418010	Europe	C5	B.1	2020-03-03	0	0	0	0	0	0	0	0	0	0	0	1	1	1	1	0	0
EPI_ISL_418011	Europe	C6	B.1.1	2020-03-04	0	0	0	0	0	1	1	1	0	0	0	1	1	1	1	0	0
EPI_ISL_418012	Europe	C5	B.1	2020-03-06	0	0	0	0	0	0	0	0	0	0	0	1	1	1	1	0	0
EPI_ISL_418013	Europe	C6	B.1.1	2020-03-07	0	0	0	0	0	1	1	1	0	0	0	1	1	1	1	0	0
EPI_ISL_418014	Europe	C6	B.1.1	2020-03-09	0	0	0	0	0	1	1	1	0	0	0	1	1	1	1	0	0
EPI_ISL_418015	Europe	C6	B.1.1	2020-03-09	0	0	0	0	0	1	1	1	0	0	0	1	1	1	1	0	0
EPI_ISL_418016	Europe	C6	B.1.1	2020-03-10	0	0	0	0	0	1	1	1	0	0	0	1	1	1	1	0	0
EPI_ISL_418017	Europe	C5	B.1	2020-03-16	0	0	0	0	0	0	0	0	0	0	0	1	1	1	1	0	0
EPI_ISL_418018	Europe	C6	B.1.1	2020-03-16	0	0	0	0	0	1	1	1	0	0	0	1	1	1	1	0	0
EPI_ISL_418019	Europe	C6	B.1.1	2020-03-15	0	0	0	0	0	1	1	1	0	0	0	1	1	1	1	0	0
EPI_ISL_418020	Europe	C4	B.2.1	2020-03-16	0	0	0	0	0	0	0	0	1	1	1	0	0	0	0	0	0
EPI_ISL_418021	Europe	C4	B.2.1	2020-03-16	0	0	0	0	0	0	0	0	1	1	1	0	0	0	0	0	0
EPI_ISL_418022	Europe	C7	B.1	2020-03-15	0	0	0	0	0	0	0	0	0	0	0	1	1	1	1	1	1
EPI_ISL_418023	Europe	C6	B.1.1	2020-03-17	0	0	0	0	0	1	1	1	0	0	0	1	1	1	1	0	0
EPI_ISL_418024	Europe	C5	B.1	2020-03-17	0	0	0	0	0	0	0	0	0	0	0	1	1	1	1	0	0
EPI_ISL_418025	Europe	C1	B	2020-03-17	0	0	0	0	0	0	0	0	1	0	1	0	0	0	0	0	0
EPI_ISL_418026	Europe	C1	B	2020-03-17	0	0	0	0	0	0	0	0	0	0	0	0	0	0	0	0	0
EPI_ISL_418028	North America	C7	B.1.p2	2020-03-13	0	0	0	0	0	0	0	0	0	0	0	1	1	1	1	1	1
EPI_ISL_418029	North America	C3	A.1	2020-03-16	1	1	1	1	1	0	0	0	0	0	0	0	0	0	0	0	0
EPI_ISL_418030	North America	C3	A.1	2020-03-16	1	1	1	1	1	0	0	0	0	0	0	0	0	0	0	0	0
EPI_ISL_418032	North America	C7	B.1.p21	2020-03-16	0	0	0	0	0	0	0	0	0	0	0	1	1	1	1	1	1
EPI_ISL_418033	North America	C7	B.1.p21	2020-03-16	0	0	0	0	0	0	0	0	0	0	0	1	1	1	1	1	1
EPI_ISL_418034	North America	C3	A.1	2020-03-16	1	1	1	1	1	0	0	0	0	0	0	0	0	0	0	0	0
EPI_ISL_418036	North America	C7	B.1.p2	2020-03-13	0	0	0	0	0	0	0	0	0	0	0	1	1	1	1	1	1
EPI_ISL_418037	North America	C7	B.1.p2	2020-03-16	0	0	0	0	0	0	0	0	0	0	0	1	1	1	1	1	1
EPI_ISL_418038	North America	C3	A.1	2020-03-15	1	1	1	1	1	0	0	0	0	0	0	0	0	0	0	0	0
EPI_ISL_418039	North America	C7	B.1	2020-03-13	0	0	0	0	0	0	0	0	0	0	0	1	1	1	1	1	1
EPI_ISL_418040	North America	C3	A.1	2020-03-16	1	1	1	1	1	0	0	0	0	0	0	1	0	0	0	0	0
EPI_ISL_418041	North America	C7	B.1	2020-03-14	0	0	0	0	0	0	0	0	0	0	0	1	1	1	1	1	1
EPI_ISL_418042	North America	C7	B.1	2020-03-13	0	0	0	0	0	0	0	0	0	0	0	1	1	1	1	1	1
EPI_ISL_418043	North America	C6	B.1.1	2020-03-14	0	0	0	0	0	1	1	1	0	0	0	1	1	1	1	0	0
EPI_ISL_418044	North America	C7	B.1	2020-03-14	0	0	0	0	0	0	0	0	0	0	0	1	1	1	1	1	1
EPI_ISL_418046	North America	C3	A.1	2020-03-16	1	1	1	1	1	0	0	0	0	0	0	0	0	0	0	0	0
EPI_ISL_418047	North America	C3	A.1	2020-03-16	1	1	1	1	1	0	0	0	0	0	0	0	0	0	0	0	0
EPI_ISL_418049	North America	C7	B.1.p2	2020-03-13	0	0	0	0	0	0	0	0	0	0	0	1	1	1	1	1	1
EPI_ISL_418050	North America	C3	A.1	2020-03-16	1	1	1	1	1	0	0	0	0	0	0	0	0	0	0	0	0
EPI_ISL_418051	North America	C7	B.1.p2	2020-03-13	0	0	0	0	0	0	0	0	0	0	0	1	1	1	1	1	1
EPI_ISL_418053	North America	C7	B.1.p21	2020-03-16	0	0	0	0	0	0	0	0	0	0	0	1	1	1	1	1	1
EPI_ISL_418054	North America	C7	B.1.p21	2020-03-16	0	0	0	0	0	0	0	0	0	0	0	1	1	1	1	1	1
EPI_ISL_418055	North America	C3	A.1	2020-03-14	1	1	1	1	1	0	0	0	0	0	0	1	0	0	0	0	0
EPI_ISL_418056	North America	C6	B.1.1	2020-03-13	0	0	0	0	0	1	1	1	0	0	0	1	1	1	1	0	0
EPI_ISL_418057	North America	C7	B.1	2020-03-13	0	0	0	0	0	0	0	0	0	0	0	1	1	1	1	1	1
EPI_ISL_418059	North America	C3	A.1	2020-03-13	1	1	1	1	1	0	0	0	0	0	0	0	0	0	0	0	0
EPI_ISL_418060	North America	C4	B.2	2020-03-14	0	0	0	0	0	0	0	0	1	1	1	0	0	0	0	0	0
EPI_ISL_418061	North America	C3	A.1	2020-03-13	1	1	1	1	1	0	0	0	0	0	0	0	0	0	0	0	0
EPI_ISL_418062	North America	C3	A.1	2020-03-14	1	1	1	1	1	0	0	0	0	0	0	0	0	0	0	0	0
EPI_ISL_418064	North America	C3	A.1	2020-03-15	1	1	1	1	1	0	0	0	0	0	0	0	0	0	0	0	0
EPI_ISL_418067	North America	C7	B.1.p21	2020-03-15	0	0	0	0	0	0	0	0	0	0	0	1	1	1	1	1	1
EPI_ISL_418069	North America	C3	A.1	2020-03-14	1	1	1	1	1	0	0	0	0	0	0	0	0	0	0	0	0
EPI_ISL_418070	North America	C3	A.1	2020-03-14	1	1	1	1	1	0	0	0	0	0	0	0	0	0	0	0	0
EPI_ISL_418072	North America	C7	B.1.p2	2020-03-15	0	0	0	0	0	0	0	0	0	0	0	1	1	1	1	1	1
EPI_ISL_418073	North America	C7	B.1.p21	2020-03-15	0	0	0	0	0	0	0	0	0	0	0	1	1	1	1	1	1
EPI_ISL_418075	North America	C3	A.1	2020-03-15	1	1	1	1	1	0	0	0	0	0	0	1	0	0	0	0	0
EPI_ISL_418076	North America	C7	B.1	2020-03-15	0	0	0	0	0	0	0	0	0	0	0	1	1	1	1	1	1
EPI_ISL_418077	North America	C3	A.1	2020-03-15	1	1	1	1	1	0	0	0	0	0	0	0	0	0	0	0	0
EPI_ISL_418080	North America	C4	B.2	2020-03-15	0	0	0	0	0	0	0	0	1	1	1	0	0	0	0	0	0
EPI_ISL_418081	North America	C7	B.1.p21	2020-03-15	0	0	0	0	0	0	0	0	0	0	0	1	1	1	1	1	1
EPI_ISL_418082	North America	C3	A.1	2020-03-15	1	1	1	1	1	0	0	0	0	0	0	0	0	0	0	0	0
EPI_ISL_418110	Europe	C1	B.3	2020-03-13	0	0	0	0	0	0	0	0	0	0	0	0	0	0	0	0	0
EPI_ISL_418136	Europe	C1	B.3	2020-03-15	0	0	0	0	0	0	0	0	0	0	0	0	0	0	0	0	0
EPI_ISL_418144	Europe	C1	B.3	2020-03-14	0	0	0	0	0	0	0	0	0	0	0	0	0	0	0	0	0
EPI_ISL_418147	Europe	C1	B.3	2020-03-14	0	0	0	0	0	0	0	0	0	0	0	0	0	0	0	0	0
EPI_ISL_418149	Europe	C4	B.2	2020-03-16	0	0	0	0	0	0	0	0	1	1	1	0	0	0	0	0	0
EPI_ISL_418156	Europe	C1	B.3	2020-03-16	0	0	0	0	0	0	0	0	0	0	0	0	0	0	0	0	0
EPI_ISL_418158	Europe	C1	B.3	2020-03-16	0	0	0	0	0	0	0	0	0	0	0	0	0	0	0	0	0
EPI_ISL_418159	Europe	C1	B.3	2020-03-16	0	0	0	0	0	0	0	0	0	0	0	0	0	0	0	0	0
EPI_ISL_418163	Europe	C1	B.3	2020-03-16	0	0	0	0	0	0	0	0	0	0	0	0	0	0	0	0	0
EPI_ISL_418166	Europe	C5	B.1	2020-03-01	0	0	0	0	0	0	0	0	0	0	0	1	1	1	1	0	0
EPI_ISL_418167	Europe	C6	B.1.1	2020-02-28	0	0	0	0	0	1	1	1	0	0	0	1	1	1	1	0	0
EPI_ISL_418168	Europe	C5	B.1.5	2020-03-04	0	0	0	0	0	0	0	0	0	0	0	1	1	1	1	0	0
EPI_ISL_418182	Europe	C5	B.1.5	2020-03-12	0	0	0	0	0	0	0	0	0	0	0	1	1	1	1	0	0
EPI_ISL_418183	Europe	C5	B.1.5	2020-03-17	0	0	0	0	0	0	0	0	0	0	0	1	1	1	1	0	0
EPI_ISL_418184	North America	C7	B.1	2020-03-18	0	0	0	0	0	0	0	0	0	0	0	1	1	1	1	1	1
EPI_ISL_418187	North America	C3	A.1	2020-03-23	1	1	1	1	1	0	0	0	0	0	0	0	0	0	0	0	0
EPI_ISL_418188	North America	C7	B.1	2020-03-23	0	0	0	0	0	0	0	0	0	0	0	1	1	1	1	1	1
EPI_ISL_418192	North America	C7	B.1	2020-03-16	0	0	0	0	0	0	0	0	0	0	0	1	1	1	1	1	1
EPI_ISL_418193	North America	C7	B.1	2020-03-17	0	0	0	0	0	0	0	0	0	0	0	1	1	1	1	1	1
EPI_ISL_418196	North America	C7	B.1	2020-03-14	0	0	0	0	0	0	0	0	0	0	0	1	1	1	1	1	1
EPI_ISL_418197	North America	C7	B.1	2020-03-15	0	0	0	0	0	0	0	0	0	0	0	1	1	1	1	1	1
EPI_ISL_418198	North America	C7	B.1	2020-03-17	0	0	0	0	0	0	0	0	0	0	0	1	1	1	1	1	1
EPI_ISL_418199	North America	C7	B.1.3	2020-03-17	0	0	0	0	0	0	0	0	0	0	0	1	1	1	1	1	1
EPI_ISL_418203	North America	C7	B.1	2020-03-17	0	0	0	0	0	0	0	0	0	0	0	1	1	1	1	1	1
EPI_ISL_418204	North America	C7	B.1	2020-03-17	0	0	0	0	0	0	0	0	0	0	0	1	1	1	1	1	1
EPI_ISL_418207	Africa	C7	B.1	2020-03-02	0	0	0	0	0	0	0	0	0	0	0	1	1	1	1	1	1
EPI_ISL_418208	Africa	C7	B.1	2020-03-04	0	0	0	0	0	0	0	0	0	0	0	1	1	1	1	1	1
EPI_ISL_418209	Africa	C7	B.1	2020-03-03	0	0	0	0	0	0	0	0	0	0	0	1	1	1	1	1	1
EPI_ISL_418210	Africa	C5	B.1	2020-03-10	0	0	0	0	0	0	0	0	0	0	0	1	1	1	1	0	0
EPI_ISL_418211	Africa	C5	B.1	2020-03-11	0	0	0	0	0	0	0	0	0	0	0	1	1	1	1	0	0
EPI_ISL_418212	Africa	C5	B.1	2020-03-11	0	0	0	0	0	0	0	0	0	0	0	1	1	1	1	0	0
EPI_ISL_418213	Africa	C5	B.1	2020-03-12	0	0	0	0	0	0	0	0	0	0	0	1	1	1	1	0	0
EPI_ISL_418216	Africa	C2	A.2	2020-03-13	1	1	0	0	0	0	0	0	0	1	0	0	0	0	0	0	0
EPI_ISL_418218	Europe	C7	B.1	2020-02-21	0	0	0	0	0	0	0	0	0	0	0	1	1	1	1	1	1
EPI_ISL_418219	Europe	C7	B.1	2020-02-26	0	0	0	0	0	0	0	0	0	0	0	1	1	1	1	0	1
EPI_ISL_418220	Europe	C7	B.1	2020-02-28	0	0	0	0	0	0	0	0	0	0	0	1	1	1	1	1	1
EPI_ISL_418222	Europe	C5	B.1	2020-03-04	0	0	0	0	0	0	0	0	0	0	0	1	1	1	1	0	0
EPI_ISL_418223	Europe	C7	B.1	2020-03-05	0	0	0	0	0	0	0	0	0	0	0	1	1	1	1	0	1
EPI_ISL_418224	Europe	C7	B.1	2020-03-08	0	0	0	0	0	0	0	0	0	0	0	1	1	1	1	1	1
EPI_ISL_418225	Europe	C7	B.1	2020-03-08	0	0	0	0	0	0	0	0	0	0	0	1	1	1	1	0	1
EPI_ISL_418226	Europe	C7	B.1	2020-03-09	0	0	0	0	0	0	0	0	0	0	0	1	1	1	1	1	1
EPI_ISL_418227	Europe	C7	B.1	2020-03-12	0	0	0	0	0	0	0	0	0	0	0	1	1	1	1	0	1
EPI_ISL_418228	Europe	C7	B.1	2020-03-12	0	0	0	0	0	0	0	0	0	0	0	1	1	1	1	1	1
EPI_ISL_418229	Europe	C7	B.1	2020-03-12	0	0	0	0	0	0	0	0	0	0	0	1	1	1	1	0	1
EPI_ISL_418230	Europe	C5	B.1	2020-03-13	0	0	0	0	0	0	0	0	0	0	0	1	1	1	1	0	0
EPI_ISL_418231	Europe	C5	B.1	2020-03-15	0	0	0	0	0	0	0	0	0	0	0	1	1	1	1	0	0
EPI_ISL_418232	Europe	C7	B.1	2020-03-15	0	0	0	0	0	0	0	0	0	0	0	1	1	1	1	0	1
EPI_ISL_418233	Europe	C7	B.1	2020-03-15	0	0	0	0	0	0	0	0	0	0	0	1	1	1	1	0	1
EPI_ISL_418234	Europe	C5	B.1	2020-03-14	0	0	0	0	0	0	0	0	0	0	0	1	1	1	1	0	0
EPI_ISL_418235	Europe	C6	B.1.1	2020-03-16	0	0	0	0	0	1	1	1	0	0	0	1	1	1	1	0	0
EPI_ISL_418236	Europe	C7	B.1	2020-03-16	0	0	0	0	0	0	0	0	0	0	0	1	1	1	1	1	1
EPI_ISL_418237	Europe	C7	B.1	2020-03-16	0	0	0	0	0	0	0	0	0	0	0	1	1	1	1	1	1
EPI_ISL_418238	Europe	C7	B.1	2020-03-16	0	0	0	0	0	0	0	0	0	0	0	1	1	1	1	0	1
EPI_ISL_418240	Europe	C5	B.1	2020-03-16	0	0	0	0	0	0	0	0	0	0	0	1	1	1	1	0	0
EPI_ISL_418241	Africa	C7	B.1	2020-03-02	0	0	0	0	0	0	0	0	0	0	0	1	1	1	1	1	1
EPI_ISL_418242	Africa	C7	B.1	2020-03-08	0	0	0	0	0	0	0	0	0	0	0	1	1	1	1	1	1
EPI_ISL_418244	Europe	C2	A	2020-03-02	1	0	0	0	0	0	0	0	0	0	0	0	0	0	0	0	0
EPI_ISL_418245	Europe	C2	A.5	2020-03-01	1	1	0	0	0	0	0	0	0	0	0	0	0	0	0	0	0
EPI_ISL_418246	Europe	C2	A.5	2020-03-01	1	1	0	0	0	0	0	0	0	0	0	0	0	0	0	0	0
EPI_ISL_418247	Europe	C5	B.1	2020-02-26	1	0	0	0	0	0	0	0	0	0	0	1	1	1	1	0	0
EPI_ISL_418248	Europe	C2	A.2	2020-03-01	1	1	0	0	0	0	0	0	0	1	0	0	0	0	0	0	0
EPI_ISL_418249	Europe	C2	A.2	2020-03-03	1	1	0	0	0	0	0	0	0	1	0	0	0	0	0	0	0
EPI_ISL_418250	Europe	C6	B.1.1	2020	1	0	0	0	0	1	1	1	0	0	0	1	1	1	1	0	0
EPI_ISL_418251	Europe	C5	B.1	2020-02-25	1	0	0	0	0	0	0	0	0	0	0	1	1	1	1	0	0
EPI_ISL_418252	Europe	C2	A.5	2020-03-04	1	1	0	0	0	0	0	0	0	0	0	0	0	0	0	0	0
EPI_ISL_418253	Europe	C2	A.2	2020-03-02	1	1	0	0	0	0	0	0	0	1	0	0	0	0	0	0	0
EPI_ISL_418255	Europe	C5	B.1	2020-03-14	0	0	0	0	0	0	0	0	0	0	0	1	1	1	1	0	0
EPI_ISL_418256	Europe	C6	B.1.1	2020-03-14	0	0	0	0	0	1	1	1	0	0	0	1	1	1	1	0	0
EPI_ISL_418257	Europe	C6	B.1.1	2020-03-17	0	0	0	0	0	1	1	1	0	0	0	1	1	1	1	0	0
EPI_ISL_418258	Europe	C6	B.1.1	2020-03-14	0	0	0	0	0	1	1	1	0	0	0	1	1	1	1	0	0
EPI_ISL_418263	Europe	C6	B.1.1	2020-03-18	0	0	0	0	0	1	1	1	0	0	0	1	1	1	1	0	0
EPI_ISL_418264	Europe	C6	B.1.1	2020-03-18	0	0	0	0	0	1	1	1	0	0	0	1	1	1	1	0	0
EPI_ISL_418265	Europe	C2	A.2	2020-03-18	1	1	0	0	0	0	0	0	0	1	0	0	0	0	0	0	0
EPI_ISL_418267	Asia	C1	B	2020-01-22	0	0	0	0	0	0	0	0	0	0	0	0	0	0	0	0	0
EPI_ISL_418269	Asia	C1	B	2020-01-22	0	0	0	0	0	0	0	0	0	0	0	0	0	0	0	0	0
EPI_ISL_418270	Europe	C6	B.1.1	2020-03-04	0	0	0	0	0	1	1	1	0	0	0	1	1	1	1	0	0
EPI_ISL_418295	Europe	C4	B.2.1	2020-03-17	0	0	0	0	0	0	0	0	1	1	1	0	0	0	0	0	0
EPI_ISL_418302	Europe	C1	B	2020-03-24	0	0	0	0	0	0	0	0	1	0	0	0	0	0	0	0	0
EPI_ISL_418303	Europe	C4	B.2.2	2020-03-25	0	0	0	0	0	0	0	0	1	1	1	0	0	0	0	0	0
EPI_ISL_418304	Europe	C1	B	2020-03-24	0	0	0	0	0	0	0	0	0	0	0	0	0	0	0	0	0
EPI_ISL_418305	Europe	C6	B.1.1	2020-03-25	0	0	0	0	0	1	1	1	0	0	0	1	1	1	1	0	0
EPI_ISL_418306	Europe	C6	B.1.1	2020-03-25	0	0	0	0	0	1	1	1	0	0	0	1	1	1	1	0	0
EPI_ISL_418307	Europe	C1	B	2020-03-24	0	0	0	0	0	0	0	0	0	0	0	0	0	0	0	0	0
EPI_ISL_418313	Europe	C5	B.1	2020-03-24	0	0	0	0	0	0	0	0	0	0	0	1	1	1	1	0	0
EPI_ISL_418317	Europe	C6	B.1.1	2020-03-23	0	0	0	0	0	1	1	1	0	0	0	1	1	1	1	0	0
EPI_ISL_418318	Europe	C6	B.1.1	2020-03-25	0	0	0	0	0	1	1	1	0	0	0	1	1	1	1	0	0
EPI_ISL_418320	Europe	C4	B.2.1	2020-03-25	0	0	0	0	0	0	0	0	1	1	1	0	0	0	0	0	0
EPI_ISL_418322	North America	C1	B.4	2020-03-08	0	0	0	0	0	0	0	0	1	0	0	0	0	0	0	0	0
EPI_ISL_418323	North America	C1	B.4	2020-03-14	0	0	0	0	0	0	0	0	1	0	0	0	0	0	0	0	0
EPI_ISL_418324	North America	C1	B.4	2020-03-11	0	0	0	0	0	0	0	0	1	0	0	0	0	0	0	0	0
EPI_ISL_418325	North America	C1	B.4	2020-02-20	0	0	0	0	0	0	0	0	1	0	0	0	0	0	0	0	0
EPI_ISL_418326	North America	C1	B.4	2020-03-12	0	0	0	0	0	0	0	0	1	0	0	0	0	0	0	0	0
EPI_ISL_418327	North America	C1	B	2020-01-25	0	0	0	0	0	0	0	0	0	0	0	0	0	0	0	0	0
EPI_ISL_418328	North America	C1	B.3	2020-03-20	0	0	0	0	0	0	0	0	0	0	0	0	0	0	0	0	0
EPI_ISL_418329	North America	C1	B.3	2020-03-12	0	0	0	0	0	0	0	0	1	0	0	0	0	0	0	0	0
EPI_ISL_418330	North America	C3	A.1	2020-03-05	1	1	1	1	1	0	0	0	0	0	0	0	0	0	0	0	0
EPI_ISL_418331	North America	C3	A.1	2020-03-08	1	1	1	1	1	0	0	0	0	0	0	0	0	0	0	0	0
EPI_ISL_418332	North America	C3	A.1	2020-03-11	1	1	1	1	1	0	0	0	0	0	0	0	0	0	0	0	0
EPI_ISL_418333	North America	C3	A.1	2020-03-10	1	1	1	1	1	0	0	0	0	0	0	0	0	0	0	0	0
EPI_ISL_418334	North America	C3	A.1	2020-03-07	1	1	1	1	1	0	0	0	0	0	0	0	0	0	0	0	0
EPI_ISL_418335	North America	C3	A.1	2020-03-14	1	1	1	1	1	0	0	0	0	0	0	0	0	0	0	0	0
EPI_ISL_418336	North America	C3	A.1	2020-03-12	1	1	1	1	1	0	0	0	0	0	0	0	0	0	0	0	0
EPI_ISL_418337	North America	C3	A.1	2020-03-12	1	1	1	1	1	0	0	0	0	0	0	0	0	0	0	0	0
EPI_ISL_418338	North America	C3	A.1	2020-03-12	1	1	1	1	1	0	0	0	0	0	0	0	0	0	0	0	0
EPI_ISL_418339	North America	C3	A.1	2020-03-09	1	1	1	1	1	0	0	0	0	0	0	0	0	0	0	0	0
EPI_ISL_418340	North America	C3	A.1	2020-03-09	1	1	1	1	1	0	0	0	0	0	0	0	0	0	0	0	0
EPI_ISL_418341	North America	C3	A.1	2020-03-12	1	1	1	1	1	0	0	0	0	0	0	0	0	0	0	0	0
EPI_ISL_418344	North America	C7	B.1	2020	0	0	0	0	0	0	0	0	0	0	0	1	1	1	1	0	1
EPI_ISL_418345	North America	C7	B.1	2020-02-29	0	0	0	0	0	0	0	0	0	0	0	1	1	1	1	0	1
EPI_ISL_418348	North America	C7	B.1	2020-03-08	0	0	0	0	0	0	0	0	0	0	0	1	1	1	1	1	1
EPI_ISL_418349	North America	C7	B.1	2020-03-07	0	0	0	0	0	0	0	0	0	0	0	1	1	1	1	1	1
EPI_ISL_418350	North America	C7	B.1	2020-03-20	0	0	0	0	0	0	0	0	0	0	0	1	1	1	1	1	1
EPI_ISL_418351	North America	C7	B.1	2020-03-12	0	0	0	0	0	0	0	0	0	0	0	1	1	1	1	1	1
EPI_ISL_418352	North America	C7	B.1	2020-03-11	0	0	0	0	0	0	0	0	0	0	0	1	1	1	1	1	1
EPI_ISL_418353	North America	C7	B.1	2020-03-09	0	0	0	0	0	0	0	0	0	0	0	1	1	1	1	0	1
EPI_ISL_418354	North America	C5	B.1	2020-03-15	0	0	0	0	0	0	0	0	0	0	0	1	1	1	1	0	0
EPI_ISL_418355	North America	C5	B.1	2020-03-08	0	0	0	0	0	0	0	0	0	0	0	1	1	1	1	0	0
EPI_ISL_418356	North America	C7	B.1	2020-03-12	0	0	0	0	0	0	0	0	0	0	0	1	1	1	1	1	1
EPI_ISL_418358	North America	C7	B.1.3	2020-03-12	0	0	0	0	0	0	0	0	0	0	0	1	1	1	1	1	1
EPI_ISL_418359	North America	C7	B.1.3	2020-03-12	0	0	0	0	0	0	0	0	0	0	0	1	1	1	1	1	1
EPI_ISL_418360	North America	C7	B.1	2020-03-11	0	0	0	0	0	0	0	0	0	0	0	1	1	1	1	1	1
EPI_ISL_418361	North America	C7	B.1	2020-03-12	0	0	0	0	0	0	0	0	0	0	0	1	1	1	1	1	1
EPI_ISL_418362	North America	C6	B.1.1	2020-03-10	0	0	0	0	0	1	1	1	0	0	0	1	1	1	1	0	0
EPI_ISL_418363	North America	C6	B.1.1	2020-03-11	0	0	0	0	0	1	1	1	0	0	0	1	1	1	1	0	0
EPI_ISL_418364	North America	C6	B.1.1	2020-03-13	0	0	0	0	0	1	1	1	0	0	0	1	1	1	1	0	0
EPI_ISL_418365	North America	C6	B.1.1	2020-03-10	0	0	0	0	0	1	1	1	0	0	0	1	1	1	1	0	0
EPI_ISL_418366	North America	C6	B.1.1	2020-03-05	0	0	0	0	0	1	1	1	0	0	0	1	1	1	1	0	0
EPI_ISL_418367	North America	C6	B.1.1	2020-03-12	0	0	0	0	0	1	1	1	0	0	0	1	1	1	1	0	0
EPI_ISL_418368	North America	C6	B.1.1	2020-03-12	0	0	0	0	0	1	1	1	0	0	0	1	1	1	1	0	0
EPI_ISL_418369	North America	C6	B.1.1	2020-03-10	0	0	0	0	0	1	1	1	0	0	0	1	1	1	1	0	0
EPI_ISL_418370	North America	C6	B.1.1	2020-03-11	0	0	0	0	0	1	1	1	0	0	0	1	1	1	1	0	0
EPI_ISL_418371	North America	C6	B.1.1	2020-03-07	0	0	0	0	0	1	1	1	0	0	0	1	1	1	1	0	0
EPI_ISL_418372	North America	C6	B.1.1	2020-03-12	0	0	0	0	0	1	1	1	0	0	0	1	1	1	1	0	0
EPI_ISL_418373	North America	C6	B.1.1.10	2020-03-14	0	0	0	0	0	1	1	1	0	0	0	1	1	1	1	0	0
EPI_ISL_418374	North America	C7	B.1	2020-03-11	0	0	0	0	0	0	0	0	0	0	0	1	1	1	1	1	1
EPI_ISL_418376	North America	C1	B.6	2020-03-12	0	0	0	0	0	0	0	0	1	0	0	0	0	0	0	0	0
EPI_ISL_418377	North America	C7	B.1	2020-03-13	0	0	0	0	0	0	0	0	0	0	0	1	1	1	1	0	1
EPI_ISL_418379	North America	C1	B	2020-03-13	0	0	0	0	0	0	0	0	0	0	0	0	0	0	0	0	0
EPI_ISL_418380	North America	C3	A.1	2020	1	1	1	1	1	0	0	0	0	0	0	0	0	0	0	0	0
EPI_ISL_418382	North America	C7	B.1	2020	0	0	0	0	0	0	0	0	0	0	0	1	1	1	1	0	1
EPI_ISL_418386	Europe	C7	B.1	2020-03-13	0	0	0	0	0	0	0	0	0	0	0	1	1	1	1	1	1
EPI_ISL_418390	Europe	C7	B.1	2020-03-13	0	0	0	0	0	0	0	0	0	0	0	1	1	1	1	0	1
EPI_ISL_418391	Europe	C5	B.1.5	2020-03-13	0	0	0	0	0	0	0	0	0	0	0	1	1	1	1	0	0
EPI_ISL_418392	Europe	C7	B.1.36	2020-03-13	0	0	0	0	0	0	0	0	0	0	0	1	1	1	1	0	1
EPI_ISL_418395	Europe	C7	B.1.36	2020-03-13	0	0	0	0	0	0	0	0	0	0	0	1	1	1	1	0	1
EPI_ISL_418401	Europe	C7	B.1.36	2020-03-14	0	0	0	0	0	0	0	0	0	0	0	1	1	1	1	0	1
EPI_ISL_418402	Europe	C5	B.1	2020-03-14	0	0	0	0	0	0	0	0	0	0	0	1	1	1	1	0	0
EPI_ISL_418403	Europe	C5	B.1	2020-03-14	0	0	0	0	0	0	0	0	0	0	0	1	1	1	1	0	0
EPI_ISL_418404	Europe	C7	B.1.36	2020-03-14	0	0	0	0	0	0	0	0	0	0	0	1	1	1	1	0	1
EPI_ISL_418406	Europe	C7	B.1.36	2020-03-14	0	0	0	0	0	0	0	0	0	0	0	1	1	1	1	0	1
EPI_ISL_418410	Europe	C5	B.1	2020-03-14	0	0	0	0	0	0	0	0	0	0	0	1	1	1	1	0	0
EPI_ISL_418411	Europe	C1	B	2020-03-14	0	0	0	0	0	0	0	0	0	0	0	0	0	0	0	0	0
EPI_ISL_418412	Europe	C5	B.1	2020-03-15	0	0	0	0	0	0	0	0	0	0	0	1	1	1	1	0	0
EPI_ISL_418413	Europe	C7	B.1	2020-03-15	0	0	0	0	0	0	0	0	0	0	0	1	1	1	1	0	1
EPI_ISL_418414	Europe	C5	B.1	2020-03-15	0	0	0	0	0	0	0	0	0	0	0	1	1	1	1	0	0
EPI_ISL_418416	Europe	C7	B.1	2020-03-16	0	0	0	0	0	0	0	0	0	0	0	1	1	1	1	0	1
EPI_ISL_418417	Europe	C5	B.1	2020-03-16	0	0	0	0	0	0	0	0	0	0	0	1	1	1	1	0	0
EPI_ISL_418418	Europe	C5	B.1	2020-03-16	0	0	0	0	0	0	0	0	0	0	0	1	1	1	1	0	0
EPI_ISL_418419	Europe	C5	B.1	2020-03-16	0	0	0	0	0	0	0	0	0	0	0	1	1	1	1	0	0
EPI_ISL_418420	Europe	C7	B.1	2020-03-17	0	0	0	0	0	0	0	0	0	0	0	1	1	1	1	1	1
EPI_ISL_418422	Europe	C5	B.1	2020-03-17	0	0	0	0	0	0	0	0	0	0	0	1	1	1	1	0	0
EPI_ISL_418423	Europe	C5	B.1	2020-03-17	0	0	0	0	0	0	0	0	0	0	0	1	1	1	1	0	0
EPI_ISL_418424	Europe	C5	B.1	2020-03-17	0	0	0	0	0	0	0	0	0	0	0	1	1	1	1	0	0
EPI_ISL_418425	Europe	C7	B.1	2020-03-17	0	0	0	0	0	0	0	0	0	0	0	1	1	1	1	0	1
EPI_ISL_418426	Europe	C6	B.1.1	2020-03-17	0	0	0	0	0	1	1	1	0	0	0	1	1	1	1	0	0
EPI_ISL_418427	Europe	C5	B.1	2020-03-17	0	0	0	0	0	0	0	0	0	0	0	1	1	1	1	0	0
EPI_ISL_418428	Europe	C6	B.1.1	2020-03-17	0	0	0	0	0	1	1	1	0	0	0	1	1	1	1	0	0
EPI_ISL_418429	Europe	C7	B.1	2020-03-18	0	0	0	0	0	0	0	0	0	0	0	1	1	1	1	0	1
EPI_ISL_418430	Europe	C7	B.1	2020-03-18	0	0	0	0	0	0	0	0	0	0	0	1	1	1	1	0	1
EPI_ISL_418432	Europe	C4	B.2	2020-03-18	0	0	0	0	0	0	0	0	1	1	1	0	0	0	0	0	0
EPI_ISL_418441	Asia	C1	B	2020-01-21	0	0	0	0	0	0	0	0	0	0	0	0	0	0	0	0	0
EPI_ISL_418442	Asia	C1	B	2020-01-21	0	0	0	0	0	0	0	0	0	0	0	0	0	0	0	0	0
EPI_ISL_418502	Asia	C1	B	2020-01-22	0	0	0	0	0	0	0	0	0	0	0	0	0	0	0	0	0
EPI_ISL_418503	Asia	C1	B	2020-01-22	0	0	0	0	0	0	0	0	0	0	0	0	0	0	0	0	0
EPI_ISL_418504	Asia	C1	B	2020-01-21	0	0	0	0	0	0	0	0	0	0	0	0	0	0	0	0	0
EPI_ISL_418506	Asia	C1	B	2020-01-21	0	0	0	0	0	0	0	0	0	0	0	0	0	0	0	0	0
EPI_ISL_418507	Asia	C1	B	2020-01-21	0	0	0	0	0	0	0	0	0	0	0	0	0	0	0	0	0
EPI_ISL_418508	Asia	C1	B	2020-01-23	0	0	0	0	0	0	0	0	0	0	0	0	0	0	0	0	0
EPI_ISL_418509	Asia	C1	B	2020-01-23	0	0	0	0	0	0	0	0	0	0	0	0	0	0	0	0	0
EPI_ISL_418510	Asia	C1	B	2020-01-23	0	0	0	0	0	0	0	0	0	0	0	0	0	0	0	0	0
EPI_ISL_418511	Asia	C1	B	2020-01-24	0	0	0	0	0	0	0	0	0	0	0	0	0	0	0	0	0
EPI_ISL_418512	Asia	C1	B	2020-01-25	0	0	0	0	0	0	0	0	0	0	0	0	0	0	0	0	0
EPI_ISL_418513	Asia	C1	B	2020-01-25	0	0	0	0	0	0	0	0	0	0	0	0	0	0	0	0	0
EPI_ISL_418514	Asia	C1	B	2020-01-25	0	0	0	0	0	0	0	0	0	0	0	0	0	0	0	0	0
EPI_ISL_418515	Asia	C1	B	2020-01-25	0	0	0	0	0	0	0	0	0	0	0	0	0	0	0	0	0
EPI_ISL_418516	Europe	C6	B.1.1	2020-03-06	0	0	0	0	0	1	1	1	0	0	0	1	1	1	1	0	0
EPI_ISL_418548	Europe	C6	B.1.1	2020-03-06	0	0	0	0	0	1	1	1	0	0	0	1	1	1	1	0	0
EPI_ISL_418580	Europe	C6	B.1.1	2020-03-08	0	0	0	0	0	1	1	1	0	0	0	1	1	1	1	0	0
EPI_ISL_418581	Europe	C6	B.1.1	2020-03-08	0	0	0	0	0	1	1	1	0	0	0	1	1	1	1	0	0
EPI_ISL_418582	Europe	C4	B.2.1	2020-03-10	0	0	0	0	0	0	0	0	1	1	1	0	0	0	0	0	0
EPI_ISL_418583	Europe	C4	B.2	2020-03-10	0	0	0	0	0	0	0	0	1	1	1	0	0	0	0	0	0
EPI_ISL_418584	Europe	C6	B.1.1	2020-03-10	0	0	0	0	0	1	1	1	0	0	0	1	1	1	1	0	0
EPI_ISL_418624	Europe	C5	B.1	2020-03-15	0	0	0	0	0	0	0	0	0	0	0	1	1	1	1	0	0
EPI_ISL_418625	Europe	C1	B.3	2020-03-14	0	0	0	0	0	0	0	0	0	0	0	0	0	0	0	0	0
EPI_ISL_418626	Europe	C6	B.1.1	2020-03-16	0	0	0	0	0	1	1	1	0	0	0	1	1	1	1	0	0
EPI_ISL_418627	Europe	C1	B.3	2020-03-14	0	0	0	0	0	0	0	0	0	0	0	0	0	0	0	0	0
EPI_ISL_418628	Europe	C5	B.1	2020-03-16	0	0	0	0	0	0	0	0	0	0	0	1	1	1	1	0	0
EPI_ISL_418629	Europe	C5	B.1	2020-03-17	0	0	0	0	0	0	0	0	0	0	0	1	1	1	1	0	0
EPI_ISL_418630	Europe	C5	B.1.6	2020-03-17	0	0	0	0	0	0	0	0	0	0	0	1	1	1	1	0	0
EPI_ISL_418631	Europe	C7	B.1	2020-03-14	0	0	0	0	0	0	0	0	0	0	0	1	1	1	1	1	1
EPI_ISL_418632	Europe	C5	B.1	2020-03-16	0	0	0	0	0	0	0	0	0	0	0	1	1	1	1	0	0
EPI_ISL_418634	Europe	C5	B.1	2020-03-19	0	0	0	0	0	0	0	0	0	0	0	1	1	1	1	0	0
EPI_ISL_418635	Europe	C5	B.1	2020-03-19	0	0	0	0	0	0	0	0	0	0	0	1	1	1	1	0	0
EPI_ISL_418639	Europe	C7	B.1.p9	2020-03-19	0	0	0	0	0	0	0	0	0	0	0	1	1	1	1	0	1
EPI_ISL_418640	Europe	C5	B.1	2020-03-19	0	0	0	0	0	0	0	0	0	0	0	1	1	1	1	0	0
EPI_ISL_418645	Europe	C5	B.1	2020-03-21	0	0	0	0	0	0	0	0	0	0	0	1	1	1	1	0	0
EPI_ISL_418646	Europe	C7	B.1	2020-03-21	0	0	0	0	0	0	0	0	0	0	0	1	1	1	1	1	1
EPI_ISL_418648	Europe	C5	B.1	2020-03-22	0	0	0	0	0	0	0	0	0	0	0	1	1	1	1	0	0
EPI_ISL_418650	Europe	C7	B.1.p9	2020-03-22	0	0	0	0	0	0	0	0	0	0	0	1	1	1	1	0	1
EPI_ISL_418651	Europe	C6	B.1.1	2020-03-22	0	0	0	0	0	1	1	1	0	0	0	1	1	1	1	0	0
EPI_ISL_418653	Europe	C5	B.1	2020-03-22	0	0	0	0	0	0	0	0	0	0	0	1	1	1	1	0	0
EPI_ISL_418654	Europe	C7	B.1.p9	2020-03-22	0	0	0	0	0	0	0	0	0	0	0	1	1	1	1	0	1
EPI_ISL_418655	Europe	C6	B.1.1	2020-03-22	0	0	0	0	0	1	1	1	0	0	0	1	1	1	1	0	0
EPI_ISL_418656	Europe	C5	B.1.6	2020-03-22	0	0	0	0	0	0	0	0	0	0	0	1	1	1	1	0	0
EPI_ISL_418657	Europe	C5	B.1	2020-03-22	0	0	0	0	0	0	0	0	0	0	0	1	1	1	1	0	0
EPI_ISL_418659	Europe	C5	B.1	2020-03-22	0	0	0	0	0	0	0	0	0	0	0	1	1	1	1	0	0
EPI_ISL_418660	Europe	C7	B.1.p9	2020-03-22	0	0	0	0	0	0	0	0	0	0	0	1	1	1	1	0	1
EPI_ISL_418661	Europe	C6	B.1.1	2020-03-22	0	0	0	0	0	1	1	1	0	0	0	1	1	1	1	0	0
EPI_ISL_418663	Europe	C5	B.1	2020-03-22	0	0	0	0	0	0	0	0	0	0	0	1	1	1	1	0	0
EPI_ISL_418664	Europe	C6	B.1.1	2020-03-22	0	0	0	0	0	1	1	1	0	0	0	1	1	1	1	0	0
EPI_ISL_418667	Europe	C5	B.1	2020-03-07	0	0	0	0	0	0	0	0	0	0	0	1	1	1	1	0	0
EPI_ISL_418668	Europe	C7	B.1.13	2020-03-09	0	0	0	0	0	0	0	0	0	0	0	1	1	1	1	0	1
EPI_ISL_418669	Europe	C4	B.2	2020-03-11	0	0	0	0	0	0	0	0	1	1	1	0	0	0	0	0	0
EPI_ISL_418670	Europe	C1	B	2020-03-11	0	0	0	0	0	0	0	0	0	0	0	0	0	0	0	0	0
EPI_ISL_418671	Europe	C5	B.1	2020-03-13	0	0	0	0	0	0	0	0	0	0	0	1	1	1	1	0	0
EPI_ISL_418672	Europe	C4	B.2.1	2020-03-15	0	0	0	0	0	0	0	0	1	1	1	0	0	0	0	0	0
EPI_ISL_418673	Europe	C5	B.1	2020-03-16	0	0	0	0	0	0	0	0	0	0	0	1	1	1	1	0	0
EPI_ISL_418675	Europe	C1	B	2020-03-16	0	0	0	0	0	0	0	0	0	0	0	0	0	0	0	0	0
EPI_ISL_418676	Europe	C4	B.2	2020-03-10	0	0	0	0	0	0	0	0	1	1	1	0	0	0	0	0	0
EPI_ISL_418677	Europe	C4	B.2.1	2020-03-15	0	0	0	0	0	0	0	0	1	1	1	0	0	0	0	0	0
EPI_ISL_418678	Europe	C4	B.2.1	2020-03-16	0	0	0	0	0	0	0	0	1	1	1	0	0	0	0	0	0
EPI_ISL_418679	Europe	C1	B.3	2020-03-17	0	0	0	0	0	0	0	0	0	0	0	0	0	0	0	0	0
EPI_ISL_418680	Europe	C4	B.2.1	2020-03-17	0	0	0	0	0	0	0	0	1	1	1	0	0	0	0	0	0
EPI_ISL_418681	Europe	C6	B.1.1	2020-03-17	0	0	0	0	0	1	1	1	0	0	0	1	1	1	1	0	0
EPI_ISL_418687	Europe	C4	B.2	2020-03-17	0	0	0	0	0	0	0	0	1	1	1	0	0	0	0	0	0
EPI_ISL_418690	Europe	C7	B.1	2020-03-17	0	0	0	0	0	0	0	0	0	0	0	1	1	1	1	1	1
EPI_ISL_418691	Europe	C1	B.3	2020-03-17	0	0	0	0	0	0	0	0	0	0	0	0	0	0	0	0	0
EPI_ISL_418692	Europe	C4	B.2.1	2020-03-17	0	0	0	0	0	0	0	0	1	1	1	0	0	0	0	0	0
EPI_ISL_418696	Europe	C1	B	2020-03-18	0	0	0	0	0	0	0	0	0	0	0	0	0	0	0	0	0
EPI_ISL_418698	Europe	C4	B.2.1	2020-03-17	0	0	0	0	0	0	0	0	1	1	1	0	0	0	0	0	0
EPI_ISL_418700	Europe	C1	B	2020-03-17	0	0	0	0	0	0	0	0	0	0	0	0	0	0	0	0	0
EPI_ISL_418701	Europe	C7	B.1.13	2020-03-17	0	0	0	0	0	0	0	0	0	0	0	1	1	1	1	0	1
EPI_ISL_418702	Europe	C5	B.1	2020-03-16	0	0	0	0	0	0	0	0	0	0	0	1	1	1	1	0	0
EPI_ISL_418704	Europe	C6	B.1.1	2020-03-17	0	0	0	0	0	1	1	1	0	0	0	1	1	1	1	0	0
EPI_ISL_418706	Europe	C4	B.2.1	2020-03-17	0	0	0	0	0	0	0	0	1	1	1	0	0	0	0	0	0
EPI_ISL_418707	Europe	C4	B.2.5	2020-03-17	0	0	0	0	0	0	0	0	1	1	1	0	0	0	0	0	0
EPI_ISL_418708	Europe	C6	B.1.1	2020-03-17	0	0	0	0	0	1	1	1	0	0	0	1	1	1	1	0	0
EPI_ISL_418711	Europe	C4	B.2.1	2020-03-16	0	0	0	0	0	0	0	0	1	1	1	0	0	0	0	0	0
EPI_ISL_418734	Europe	C4	B.2.5	2020-03-13	0	0	0	0	0	0	0	0	1	1	1	0	0	0	0	0	0
EPI_ISL_418739	Europe	C4	B.2.1	2020-03-18	0	0	0	0	0	0	0	0	1	1	1	0	0	0	0	0	0
EPI_ISL_418749	Europe	C5	B.1	2020-03-18	0	0	0	0	0	0	0	0	0	0	0	1	1	1	1	0	0
EPI_ISL_418751	Europe	C5	B.1	2020-03-18	0	0	0	0	0	0	0	0	0	0	0	1	1	1	1	0	0
EPI_ISL_418756	Europe	C7	B.1.13	2020-03-17	0	0	0	0	0	0	0	0	0	0	0	1	1	1	1	0	1
EPI_ISL_418770	Europe	C6	B.1.1.1	2020-03-18	0	0	0	0	0	1	1	1	0	0	0	1	1	1	1	0	0
EPI_ISL_418771	North America	C3	A.1	2020-03-13	1	1	1	1	1	0	0	0	0	0	0	0	0	0	0	0	0
EPI_ISL_418772	North America	C3	A.1	2020-03-13	1	1	1	1	1	0	0	0	0	0	0	0	0	0	0	0	0
EPI_ISL_418773	North America	C3	A.1	2020-03-13	1	1	1	1	1	0	0	0	0	0	0	0	0	0	0	0	0
EPI_ISL_418774	North America	C3	A.1	2020-03-13	1	1	1	1	1	0	0	0	0	0	0	0	0	0	0	0	0
EPI_ISL_418775	North America	C3	A.1	2020-03-13	1	1	1	1	1	0	0	0	0	0	0	0	0	0	0	0	0
EPI_ISL_418776	North America	C3	A.1	2020-03-13	1	1	1	1	1	0	0	0	0	0	0	0	0	0	0	0	0
EPI_ISL_418777	North America	C3	A.1	2020-03-13	1	1	1	1	1	0	0	0	0	0	0	0	0	0	0	0	0
EPI_ISL_418778	North America	C3	A.1	2020-03-13	1	1	1	1	1	0	0	0	0	0	0	0	0	0	0	0	0
EPI_ISL_418779	North America	C3	A.1	2020-03-13	1	1	1	1	1	0	0	0	0	0	0	0	0	0	0	0	0
EPI_ISL_418780	North America	C3	A.1	2020-03-13	1	1	1	1	1	0	0	0	0	0	0	0	0	0	0	0	0
EPI_ISL_418781	North America	C3	A.1	2020-03-13	1	1	1	1	1	0	0	0	0	0	0	0	0	0	0	0	0
EPI_ISL_418782	North America	C3	A.1	2020-03-13	1	1	1	1	1	0	0	0	0	0	0	0	0	0	0	0	0
EPI_ISL_418783	North America	C3	A.1	2020-03-13	1	1	1	1	1	0	0	0	0	0	0	0	0	0	0	0	0
EPI_ISL_418784	North America	C3	A.1	2020-03-13	1	1	1	1	1	0	0	0	0	0	0	0	0	0	0	0	0
EPI_ISL_418785	North America	C3	A.1	2020-03-13	1	1	1	1	1	0	0	0	0	0	0	0	0	0	0	0	0
EPI_ISL_418786	North America	C3	A.1	2020-03-13	1	1	1	1	1	0	0	0	0	0	0	0	0	0	0	0	0
EPI_ISL_418787	North America	C3	A.1	2020-03-13	1	1	1	1	1	0	0	0	0	0	0	0	0	0	0	0	0
EPI_ISL_418788	North America	C3	A.1	2020-03-13	1	1	1	1	1	0	0	0	0	0	0	0	0	0	0	0	0
EPI_ISL_418789	North America	C3	A.1	2020-03-13	1	1	1	1	1	0	0	0	0	0	0	0	0	0	0	0	0
EPI_ISL_418790	North America	C3	A.1	2020-03-13	1	1	1	1	1	0	0	0	0	0	0	0	0	0	0	0	0
EPI_ISL_418791	North America	C3	A.1	2020-03-13	1	1	1	1	1	0	0	0	0	0	0	0	0	0	0	0	0
EPI_ISL_418792	Europe	C5	B.1	2020-03-05	0	0	0	0	0	0	0	0	0	0	0	1	1	1	1	0	0
EPI_ISL_418793	Europe	C5	B.1	2020-03-10	0	0	0	0	0	0	0	0	0	0	0	1	1	1	1	0	0
EPI_ISL_418794	Europe	C5	B.1	2020-03-06	0	0	0	0	0	0	0	0	0	0	0	1	1	1	1	0	0
EPI_ISL_418795	Europe	C5	B.1	2020-03-06	0	0	0	0	0	0	0	0	0	0	0	1	1	1	1	0	0
EPI_ISL_418796	Europe	C5	B.1	2020-03-05	0	0	0	0	0	0	0	0	0	0	0	1	1	1	1	0	0
EPI_ISL_418797	Europe	C5	B.1	2020-03-05	0	0	0	0	0	0	0	0	0	0	0	1	1	1	1	0	0
EPI_ISL_418798	Europe	C7	B.1.12	2020-03-05	0	0	0	0	0	0	0	0	0	0	0	1	1	1	1	1	1
EPI_ISL_418799	Oceania	C1	B	2020-02-28	0	0	0	0	0	0	0	0	0	0	0	0	0	0	0	0	0
EPI_ISL_418800	Europe	C1	B.3	2020-03-10	0	0	0	0	0	0	0	0	0	0	0	0	0	0	0	0	0
EPI_ISL_418801	Oceania	C5	B.1	2020-03-14	0	0	0	0	0	0	0	0	0	0	0	1	1	1	1	0	0
EPI_ISL_418802	Oceania	C6	B.1.1	2020-03-18	0	0	0	0	0	1	1	1	0	0	0	1	1	1	1	0	0
EPI_ISL_418803	Oceania	C7	B.1	2020-03-18	0	0	0	0	0	0	0	0	0	0	0	1	1	1	1	1	1
EPI_ISL_418804	Oceania	C6	B.1.1	2020-03-18	0	0	0	0	0	1	1	1	0	0	0	1	1	1	1	0	0
EPI_ISL_418805	Europe	C1	B	2020-03-06	0	0	0	0	0	0	0	0	1	0	1	0	0	0	0	0	0
EPI_ISL_418806	Europe	C5	B.1	2020-03-05	0	0	0	0	0	0	0	0	0	0	0	1	1	1	1	0	0
EPI_ISL_418807	Oceania	C7	B.1	2020-03-19	0	0	0	0	0	0	0	0	0	0	0	1	1	1	1	1	1
EPI_ISL_418808	Oceania	C1	B	2020-03-19	0	0	0	0	0	0	0	0	0	0	0	0	0	0	0	0	0
EPI_ISL_418809	Asia	C2	A	2020-02-01	1	1	0	0	0	0	0	0	0	0	0	0	0	0	0	0	0
EPI_ISL_418810	North America	C7	B.1	2020-03-09	0	0	0	0	0	0	0	0	0	0	0	1	1	1	1	0	1
EPI_ISL_418811	North America	C5	B.1	2020-03-12	0	0	0	0	0	0	0	0	0	0	0	1	1	1	1	0	0
EPI_ISL_418812	North America	C3	A.1	2020-03-12	1	1	1	1	1	0	0	0	0	0	0	0	0	0	0	0	0
EPI_ISL_418813	North America	C6	B.1.1	2020-03-13	0	0	0	0	0	1	1	1	0	0	0	1	1	1	1	0	0
EPI_ISL_418814	North America	C7	B.1	2020-03-13	0	0	0	0	0	0	0	0	0	0	0	1	1	1	1	1	1
EPI_ISL_418815	Asia	C1	B.7	2020-02-09	0	0	0	0	0	0	0	0	0	0	1	0	0	0	0	0	0
EPI_ISL_418816	North America	C3	A.1	2020-03-11	1	1	1	1	1	0	0	0	0	0	0	0	0	0	0	0	0
EPI_ISL_418817	North America	C3	A.1	2020-03-13	1	1	1	1	1	0	0	0	0	0	0	0	0	0	0	0	0
EPI_ISL_418818	North America	C3	A.1	2020-03-06	1	1	1	1	1	0	0	0	0	0	0	0	0	0	0	0	0
EPI_ISL_418819	North America	C3	A.1	2020-03-09	1	1	1	1	1	0	0	0	0	0	0	0	0	0	0	0	0
EPI_ISL_418820	North America	C3	A.1	2020-03-09	1	1	1	1	1	0	0	0	0	0	0	0	0	0	0	0	0
EPI_ISL_418821	North America	C3	A.1	2020-03-10	1	1	0	1	1	0	0	0	0	0	0	0	0	0	0	0	0
EPI_ISL_418822	North America	C3	A.1	2020-03-10	1	1	0	1	1	0	0	0	0	0	0	0	0	0	0	0	0
EPI_ISL_418823	North America	C3	A.1	2020-03-09	1	1	1	1	1	0	0	0	0	0	0	0	0	0	0	0	0
EPI_ISL_418824	North America	C1	B.4	2020-03-03	0	0	0	0	0	0	0	0	1	0	0	0	0	0	0	0	0
EPI_ISL_418825	North America	C3	A.1	2020-03-10	1	1	0	1	1	0	0	0	0	0	0	0	0	0	0	0	0
EPI_ISL_418826	North America	C3	A.1	2020-03-10	1	1	0	1	1	0	0	0	0	0	0	0	0	0	0	0	0
EPI_ISL_418829	North America	C3	A.1	2020-03-10	1	1	0	1	1	0	0	0	0	0	0	0	0	0	0	0	0
EPI_ISL_418830	North America	C3	A.1	2020-03-09	1	1	0	1	1	0	0	0	0	0	0	0	0	0	0	0	0
EPI_ISL_418831	North America	C7	B.1	2020-03-11	0	0	0	0	0	0	0	0	0	0	0	1	1	1	1	0	1
EPI_ISL_418832	North America	C1	B.4	2020-03-11	0	0	0	0	0	0	0	0	1	0	0	0	0	0	0	0	0
EPI_ISL_418833	North America	C7	B.1	2020-03-11	0	0	0	0	0	0	0	0	0	0	0	1	1	1	1	0	1
EPI_ISL_418834	North America	C5	B.1	2020-03-11	0	0	0	0	0	0	0	0	0	0	0	1	1	1	1	0	0
EPI_ISL_418835	North America	C7	B.1	2020-03-11	0	0	0	0	0	0	0	0	0	0	0	1	1	1	1	0	1
EPI_ISL_418836	North America	C7	B.1	2020-03-10	0	0	0	0	0	0	0	0	0	0	0	1	1	1	1	0	1
EPI_ISL_418837	North America	C7	B.1	2020-03-10	0	0	0	0	0	0	0	0	0	0	0	1	1	1	1	0	1
EPI_ISL_418838	North America	C7	B.1.p2	2020-03-12	0	0	0	0	0	0	0	0	0	0	0	1	1	1	1	1	1
EPI_ISL_418839	North America	C5	B.1	2020-03-10	0	0	0	0	0	0	0	0	0	0	0	1	1	1	1	0	0
EPI_ISL_418841	North America	C3	A.1	2020-03-11	1	1	1	1	1	0	0	0	0	0	0	0	0	0	0	0	0
EPI_ISL_418842	North America	C5	B.1	2020-03-11	0	0	0	0	0	0	0	0	0	0	0	1	1	1	1	0	0
EPI_ISL_418843	North America	C3	A.1	2020-03-12	1	1	0	1	1	0	0	0	0	0	0	0	0	0	0	0	0
EPI_ISL_418845	North America	C7	B.1.p2	2020-03-11	0	0	0	0	0	0	0	0	0	0	0	1	1	1	1	1	1
EPI_ISL_418846	North America	C5	B.1	2020-03-12	0	0	0	0	0	0	0	0	0	0	0	1	1	1	1	0	0
EPI_ISL_418847	North America	C3	A.1	2020-03-12	1	1	1	1	1	0	0	0	0	0	0	0	0	0	0	0	0
EPI_ISL_418848	North America	C3	A.1	2020-03-05	1	1	0	1	1	0	0	0	0	0	0	0	0	0	0	0	0
EPI_ISL_418849	North America	C5	B.1	2020-03-13	0	0	0	0	0	0	0	0	0	0	0	1	1	1	1	0	0
EPI_ISL_418851	North America	C3	A.1	2020-03-13	1	1	1	1	1	0	0	0	0	0	0	0	0	0	0	0	0
EPI_ISL_418852	North America	C3	A.1	2020-03-07	1	1	0	1	1	0	0	0	0	0	0	0	0	0	0	0	0
EPI_ISL_418853	North America	C3	A.1	2020-03-11	1	1	0	1	1	0	0	0	0	0	0	0	0	0	0	0	0
EPI_ISL_418854	North America	C3	A.1	2020-03-11	1	1	0	1	1	0	0	0	0	0	0	0	0	0	0	0	0
EPI_ISL_418855	North America	C3	A.1	2020-03-11	1	1	0	1	1	0	0	0	0	0	0	0	0	0	0	0	0
EPI_ISL_418856	North America	C5	B.1	2020-03-13	0	0	0	0	0	0	0	0	0	0	0	1	1	1	1	0	0
EPI_ISL_418857	North America	C5	B.1	2020-03-13	0	0	0	0	0	0	0	0	0	0	0	1	1	1	1	0	0
EPI_ISL_418858	North America	C4	B.2.1	2020-03-13	0	0	0	0	0	0	0	0	1	1	1	0	0	0	0	0	0
EPI_ISL_418863	Europe	C6	B.1.1	2020-03-05	0	0	0	0	0	1	1	1	0	0	0	1	1	1	1	0	0
EPI_ISL_418864	North America	C3	A.1	2020-03-17	1	1	1	1	1	0	0	0	0	0	0	0	0	0	0	0	0
EPI_ISL_418866	North America	C3	A.1	2020-03-13	1	1	1	1	1	0	0	0	0	0	0	0	0	0	0	0	0
EPI_ISL_418867	North America	C3	A.1	2020-03-13	1	1	1	1	1	0	0	0	0	0	0	0	0	0	0	0	0
EPI_ISL_418868	North America	C3	A.1	2020-03-13	1	1	1	1	1	0	0	0	0	0	0	0	0	0	0	0	0
EPI_ISL_418869	North America	C2	A.3	2020-03-16	1	1	0	0	0	0	0	0	0	0	0	1	0	0	0	0	0
EPI_ISL_418871	North America	C2	A	2020-03-14	1	1	0	0	0	0	0	0	0	0	0	0	0	0	0	0	0
EPI_ISL_418873	North America	C3	A.1	2020-03-16	1	1	1	1	1	0	0	0	0	0	0	1	0	0	0	0	0
EPI_ISL_418875	North America	C7	B.1.p21	2020-03-16	0	0	0	0	0	0	0	0	0	0	0	1	1	1	1	1	1
EPI_ISL_418876	North America	C7	B.1.p21	2020-03-16	0	0	0	0	0	0	0	0	0	0	0	1	1	1	1	1	1
EPI_ISL_418878	North America	C7	B.1.p21	2020-03-14	0	0	0	0	0	0	0	0	0	0	0	1	1	1	1	1	1
EPI_ISL_418880	North America	C7	B.1.p21	2020-03-14	0	0	0	0	0	0	0	0	0	0	0	1	1	1	1	1	1
EPI_ISL_418881	North America	C3	A.1	2020-03-14	1	1	1	1	1	0	0	0	1	0	0	0	0	0	0	0	0
EPI_ISL_418882	North America	C3	A.1	2020-03-13	1	1	1	1	1	0	0	0	0	0	0	0	0	0	0	0	0
EPI_ISL_418884	North America	C3	A.1	2020-03-15	1	1	1	1	1	0	0	0	0	0	0	1	0	0	0	0	0
EPI_ISL_418886	North America	C3	A.1	2020-03-15	1	1	1	1	1	0	0	0	0	0	0	0	0	0	0	0	0
EPI_ISL_418887	North America	C3	A.1	2020-03-14	1	1	1	1	1	0	0	0	0	0	0	0	0	0	0	0	0
EPI_ISL_418889	North America	C6	B.1.1	2020-03-16	0	0	0	0	0	1	1	1	0	0	0	1	1	1	1	0	0
EPI_ISL_418890	North America	C3	A.1	2020-03-16	1	1	1	1	1	0	0	0	0	0	0	0	0	0	0	0	0
EPI_ISL_418891	North America	C4	B.2	2020-03-24	0	0	0	0	0	0	0	0	1	1	1	0	0	0	0	0	0
EPI_ISL_418892	North America	C3	A.1	2020-03-16	1	1	1	1	1	0	0	0	0	0	0	0	0	0	0	0	0
EPI_ISL_418893	North America	C7	B.1.p2	2020-03-13	0	0	0	0	0	0	0	0	0	0	0	1	1	1	1	1	1
EPI_ISL_418895	North America	C7	B.1	2020-03-14	0	0	0	0	0	0	0	0	0	0	0	1	1	1	1	1	1
EPI_ISL_418897	North America	C2	A.3	2020-03-16	1	1	0	0	0	0	0	0	0	0	0	0	0	0	0	0	0
EPI_ISL_418898	North America	C7	B.1	2020-03-14	0	0	0	0	0	0	0	0	0	0	0	1	1	1	1	0	1
EPI_ISL_418899	North America	C3	A.1	2020-03-16	1	1	1	1	1	0	0	0	0	0	0	0	0	0	0	0	0
EPI_ISL_418900	North America	C7	B.1.p21	2020-03-16	0	0	0	0	0	0	0	0	0	0	0	1	1	1	1	1	1
EPI_ISL_418901	North America	C3	A.1	2020-03-13	1	1	1	1	1	0	0	0	0	0	0	0	0	0	0	0	0
EPI_ISL_418902	North America	C7	B.1.p2	2020-03-13	0	0	0	0	0	0	0	0	0	0	0	1	1	1	1	1	1
EPI_ISL_418903	North America	C3	A.1	2020-03-16	1	1	1	1	1	0	0	0	1	0	0	0	0	0	0	0	0
EPI_ISL_418904	North America	C7	B.1.p21	2020-03-16	0	0	0	0	0	0	0	0	0	0	0	1	1	1	1	1	1
EPI_ISL_418905	North America	C3	A.1	2020-03-16	1	1	1	1	1	0	0	0	0	0	0	0	0	0	0	0	0
EPI_ISL_418906	North America	C3	A.1	2020-03-16	1	1	1	1	1	0	0	0	0	0	0	0	0	0	0	0	0
EPI_ISL_418907	North America	C3	A.1	2020-03-16	1	1	1	1	1	0	0	0	0	0	0	0	0	0	0	0	0
EPI_ISL_418908	North America	C3	A.1	2020-03-16	1	1	1	1	1	0	0	0	0	0	0	0	0	0	0	0	0
EPI_ISL_418909	North America	C3	A.1	2020-03-16	1	1	1	1	1	0	0	0	0	0	0	0	0	0	0	0	0
EPI_ISL_418910	North America	C3	A.1	2020-03-16	1	1	1	1	1	0	0	0	0	0	0	0	0	0	0	0	0
EPI_ISL_418911	North America	C3	A.1	2020-03-16	1	1	1	1	1	0	0	0	0	0	0	0	0	0	0	0	0
EPI_ISL_418912	North America	C3	A.1	2020-03-16	1	1	1	1	1	0	0	0	0	0	0	0	0	0	0	0	0
EPI_ISL_418915	North America	C7	B.1	2020-03-13	0	0	0	0	0	0	0	0	0	0	0	1	1	1	1	1	1
EPI_ISL_418916	North America	C1	B.3	2020-03-13	0	0	0	0	0	0	0	0	0	0	0	0	0	0	0	0	0
EPI_ISL_418917	North America	C3	A.1	2020-03-14	1	1	1	1	1	0	0	0	0	0	0	0	0	0	0	0	0
EPI_ISL_418918	North America	C7	B.1	2020-03-13	0	0	0	0	0	0	0	0	0	0	0	1	1	1	1	1	1
EPI_ISL_418919	North America	C7	B.1	2020-03-13	0	0	0	0	0	0	0	0	0	0	0	1	1	1	1	1	1
EPI_ISL_418920	North America	C7	B.1	2020-03-13	0	0	0	0	0	0	0	0	0	0	0	1	1	1	1	0	1
EPI_ISL_418921	North America	C3	A.1	2020-03-16	1	1	1	1	1	0	0	0	0	0	0	0	0	0	0	0	0
EPI_ISL_418922	North America	C3	A.1	2020-03-16	1	1	1	1	1	0	0	0	0	0	0	0	0	0	0	0	0
EPI_ISL_418923	North America	C7	B.1.p21	2020-03-16	0	0	0	0	0	0	0	0	0	0	0	1	1	1	1	1	1
EPI_ISL_418924	North America	C7	B.1.p21	2020-03-14	0	0	0	0	0	0	0	0	0	0	0	1	1	1	1	1	1
EPI_ISL_418925	North America	C5	B.1	2020-03-01	0	0	0	0	0	0	0	0	0	0	0	1	1	1	1	0	0
EPI_ISL_418926	North America	C7	B.1	2020-03-14	0	0	0	0	0	0	0	0	0	0	0	1	1	1	1	1	1
EPI_ISL_418927	North America	C3	A.1	2020-03-16	1	1	1	1	1	0	0	0	0	0	0	0	0	0	0	0	0
EPI_ISL_418928	North America	C3	A.1	2020-03-15	1	1	1	1	1	0	0	0	0	0	0	0	0	0	0	0	0
EPI_ISL_418929	North America	C7	B.1.p21	2020-03-17	0	0	0	0	0	0	0	0	0	0	0	1	1	1	1	1	1
EPI_ISL_418930	North America	C3	A.1	2020-03-17	1	1	1	1	1	0	0	0	0	0	0	0	0	0	0	0	0
EPI_ISL_418931	North America	C3	A.1	2020-03-17	1	1	1	1	1	0	0	0	0	0	0	0	0	0	0	0	0
EPI_ISL_418932	North America	C7	B.1.p21	2020-03-16	0	0	0	0	0	0	0	0	0	0	0	1	1	1	1	1	1
EPI_ISL_418933	North America	C7	B.1.p21	2020-03-17	0	0	0	0	0	0	0	0	0	0	0	1	1	1	1	1	1
EPI_ISL_418934	North America	C3	A.1	2020-03-17	1	1	1	1	1	0	0	0	0	0	0	0	0	0	0	0	0
EPI_ISL_418935	North America	C3	A.1	2020-03-16	1	1	1	1	1	0	0	0	0	0	0	0	0	0	0	0	0
EPI_ISL_418936	North America	C3	A.1	2020-03-17	1	1	1	1	1	0	0	0	0	0	0	0	0	0	0	0	0
EPI_ISL_418937	North America	C3	A.1	2020-03-17	1	1	1	1	1	0	0	0	0	0	0	0	0	0	0	0	0
EPI_ISL_418938	North America	C3	A.1	2020-03-16	1	1	1	1	1	0	0	0	0	0	0	1	0	0	0	0	0
EPI_ISL_418939	North America	C3	A.1	2020-03-17	1	1	1	1	1	0	0	0	0	0	0	0	0	0	0	0	0
EPI_ISL_418941	North America	C3	A.1	2020-03-01	1	1	1	1	1	0	0	0	0	0	0	0	0	0	0	0	0
EPI_ISL_418943	North America	C3	A.1	2020-03-17	1	1	1	1	1	0	0	0	0	0	0	0	0	0	0	0	0
EPI_ISL_418944	North America	C3	A.1	2020-03-15	1	1	1	1	1	0	0	0	0	0	0	0	0	0	0	0	0
EPI_ISL_418945	North America	C3	A.1	2020-03-15	1	1	1	1	1	0	0	0	0	0	0	0	0	0	0	0	0
EPI_ISL_418948	North America	C3	A.1	2020-03-16	1	1	1	1	1	0	0	0	0	0	0	0	0	0	0	0	0
EPI_ISL_418949	North America	C3	A.1	2020-03-16	1	1	1	1	1	0	0	0	0	0	0	0	0	0	0	0	0
EPI_ISL_418950	North America	C3	A.1	2020-03-16	1	1	1	1	1	0	0	0	0	0	0	0	0	0	0	0	0
EPI_ISL_418951	North America	C7	B.1.p21	2020-03-16	0	0	0	0	0	0	0	0	0	0	0	1	1	1	1	1	1
EPI_ISL_418953	North America	C7	B.1.p21	2020-03-16	0	0	0	0	0	0	0	0	0	0	0	1	1	1	1	1	1
EPI_ISL_418954	North America	C7	B.1.38	2020-03-17	0	0	0	0	0	0	0	0	0	0	0	1	1	1	1	1	1
EPI_ISL_418955	North America	C3	A.1	2020-03-15	1	1	1	1	1	0	0	0	0	0	0	0	0	0	0	0	0
EPI_ISL_418956	North America	C3	A.1	2020-03-17	1	1	1	1	1	0	0	0	0	0	0	0	0	0	0	0	0
EPI_ISL_418957	North America	C3	A.1	2020-03-17	1	1	1	1	1	0	0	0	0	0	0	0	0	0	0	0	0
EPI_ISL_418958	North America	C3	A.1	2020-03-17	1	1	1	1	1	0	0	0	0	0	0	0	0	0	0	0	0
EPI_ISL_418964	North America	C7	B.1	2020-03-14	0	0	0	0	0	0	0	0	0	0	0	1	1	1	1	1	1
EPI_ISL_418965	North America	C5	B.1.p11	2020-03-11	0	0	0	0	0	0	0	0	0	0	0	1	1	1	1	0	0
EPI_ISL_418967	North America	C7	B.1	2020-03-11	0	0	0	0	0	0	0	0	0	0	0	1	1	1	1	1	1
EPI_ISL_418972	North America	C7	B.1	2020-03-17	0	0	0	0	0	0	0	0	0	0	0	1	1	1	1	1	1
EPI_ISL_418973	North America	C7	B.1.3	2020-03-17	0	0	0	0	0	0	0	0	0	0	0	1	1	1	1	1	1
EPI_ISL_418974	North America	C7	B.1	2020-03-17	0	0	0	0	0	0	0	0	0	0	0	1	1	1	1	1	1
EPI_ISL_418976	North America	C7	B.1.3	2020-03-17	0	0	0	0	0	0	0	0	0	0	0	1	1	1	1	1	1
EPI_ISL_418977	North America	C4	B.2.1	2020-03-17	0	0	0	0	0	0	0	0	1	1	1	0	0	0	0	0	0
EPI_ISL_418978	North America	C7	B.1	2020-03-17	0	0	0	0	0	0	0	0	0	0	0	1	1	1	1	0	1
EPI_ISL_418980	North America	C7	B.1	2020-03-17	0	0	0	0	0	0	0	0	0	0	0	1	1	1	1	1	1
EPI_ISL_418981	Europe	C5	B.1	2020-03-06	0	0	0	0	0	0	0	0	0	0	0	1	1	1	1	0	0
EPI_ISL_418982	Europe	C4	B.2	2020-03-09	0	0	0	0	0	0	0	0	1	1	1	0	0	0	0	0	0
EPI_ISL_418983	Europe	C6	B.1.1	2020-03-09	0	0	0	0	0	1	1	1	0	0	0	1	1	1	1	0	0
EPI_ISL_418984	Europe	C6	B.1.1	2020-03-09	0	0	0	0	0	1	1	1	0	0	0	1	1	1	1	0	0
EPI_ISL_418985	Europe	C7	B.1	2020-03-09	0	0	0	0	0	0	0	0	0	0	0	1	1	1	1	1	0
EPI_ISL_418986	Europe	C5	B.1	2020-03-02	0	0	0	0	0	0	0	0	0	0	0	1	1	1	1	0	0
EPI_ISL_418987	Europe	C1	B.3	2020-03-01	0	0	0	0	0	0	0	0	0	0	0	0	0	0	0	0	0
EPI_ISL_418988	Europe	C6	B.1.1	2020-03-04	0	0	0	0	0	1	1	1	0	0	0	1	1	1	1	0	0
EPI_ISL_418989	Europe	C5	B.1	2020-03-04	0	0	0	0	0	0	0	0	0	0	0	1	1	1	1	0	0
EPI_ISL_418990	Asia	C1	B	2020-02-03	0	0	0	0	0	0	0	0	0	0	0	0	0	0	0	0	0
EPI_ISL_418991	Asia	C1	B	2020-02-04	0	0	0	0	0	0	0	0	0	0	0	0	0	0	0	0	0
EPI_ISL_418992	Asia	C1	B	2020-02-10	0	0	0	0	0	0	0	0	0	0	1	0	0	0	0	0	0
EPI_ISL_418993	Asia	C3	A	2020-01-29	1	1	0	0	1	0	0	0	0	0	0	0	0	0	0	0	0
EPI_ISL_418994	Asia	C1	B	2020-01-29	0	0	0	0	0	0	0	0	1	0	0	0	0	0	0	0	0
EPI_ISL_418995	Asia	C2	A	2020-02-28	1	1	0	0	0	0	0	0	0	0	0	0	0	0	0	0	0
EPI_ISL_418996	Asia	C2	A	2020-01-27	1	1	0	0	0	0	0	0	0	0	0	0	0	0	0	0	0
EPI_ISL_418998	Asia	C2	A	2020-02-14	1	1	0	0	0	0	0	0	0	0	0	0	0	0	0	0	0
EPI_ISL_418999	Asia	C2	A	2020-03-01	1	1	0	0	0	0	0	0	0	0	0	0	0	0	0	0	0
EPI_ISL_419000	Asia	C2	A	2020-02-13	1	1	0	0	0	0	0	0	0	0	0	0	0	0	0	0	0
EPI_ISL_419001	Asia	C2	A	2020-03-02	1	1	0	0	0	0	0	0	0	0	0	0	0	0	0	0	0
EPI_ISL_419169	Europe	C7	B.1	2020-03-21	0	0	0	0	0	0	0	0	0	0	0	1	1	1	1	0	1
EPI_ISL_419170	Europe	C5	B.1	2020-03-21	0	0	0	0	0	0	0	0	0	0	0	1	1	1	1	0	0
EPI_ISL_419171	Europe	C7	B.1	2020-03-21	0	0	0	0	0	0	0	0	0	0	0	1	1	1	1	0	1
EPI_ISL_419172	Europe	C7	B.1	2020-03-21	0	0	0	0	0	0	0	0	0	0	0	1	1	1	1	0	1
EPI_ISL_419173	Europe	C7	B.1	2020-03-21	0	0	0	0	0	0	0	0	0	0	0	1	1	1	1	0	1
EPI_ISL_419174	Europe	C7	B.1	2020-03-20	0	0	0	0	0	0	0	0	0	0	0	1	1	1	1	1	1
EPI_ISL_419175	Europe	C7	B.1	2020-03-21	0	0	0	0	0	0	0	0	0	0	0	1	1	1	1	1	1
EPI_ISL_419176	Europe	C7	B.1	2020-03-21	0	0	0	0	0	0	0	0	0	0	0	1	1	1	1	1	1
EPI_ISL_419177	Europe	C7	B.1	2020-03-22	0	0	0	0	0	0	0	0	0	0	0	1	1	1	1	0	1
EPI_ISL_419178	Europe	C6	B.1.1	2020-03-22	0	0	0	0	0	1	1	1	0	0	0	1	1	1	1	0	0
EPI_ISL_419179	Europe	C7	B.1	2020-03-22	0	0	0	0	0	0	0	0	0	0	0	1	1	1	1	0	1
EPI_ISL_419180	Europe	C5	B.1	2020-03-22	0	0	0	0	0	0	0	0	0	0	0	1	1	1	1	0	0
EPI_ISL_419181	Europe	C7	B.1	2020-03-22	0	0	0	0	0	0	0	0	0	0	0	1	1	1	1	0	1
EPI_ISL_419182	Europe	C5	B.1	2020-03-22	0	0	0	0	0	0	0	0	0	0	0	1	1	1	1	0	0
EPI_ISL_419183	Europe	C7	B.1	2020-03-22	0	0	0	0	0	0	0	0	0	0	0	1	1	1	1	1	1
EPI_ISL_419184	Europe	C7	B.1	2020-03-22	0	0	0	0	0	0	0	0	0	0	0	1	1	1	1	0	1
EPI_ISL_419185	Europe	C5	B.1	2020-03-22	0	0	0	0	0	0	0	0	0	0	0	1	1	1	1	0	0
EPI_ISL_419186	Europe	C5	B.1	2020-03-22	0	0	0	0	0	0	0	0	0	0	0	1	1	1	1	0	0
EPI_ISL_419187	Europe	C5	B.1	2020-03-22	0	0	0	0	0	0	0	0	0	0	0	1	1	1	1	0	0
EPI_ISL_419188	Europe	C7	B.1	2020-03-22	0	0	0	0	0	0	0	0	0	0	0	1	1	1	1	1	1
EPI_ISL_419210	Asia	C6	B.1.1	2020-03-01	0	0	0	0	0	1	1	1	0	0	0	1	1	1	1	0	0
EPI_ISL_419211	Asia	C1	B	2020-02-23	0	0	0	0	0	0	0	0	1	0	0	0	0	0	0	0	0
EPI_ISL_419214	Asia	C1	B.7	2020-02-10	0	0	0	0	0	0	0	0	0	0	1	0	0	0	0	0	0
EPI_ISL_419215	Asia	C1	B.7	2020-02-10	0	0	0	0	0	0	0	0	0	0	1	0	0	0	0	0	0
EPI_ISL_419216	Asia	C1	B.7	2020-02-10	0	0	0	0	0	0	0	0	0	0	1	0	0	0	0	0	0
EPI_ISL_419222	Asia	C1	B	2020-02-11	0	0	0	0	0	0	0	0	0	0	1	0	0	0	0	0	0
EPI_ISL_419224	Asia	C1	B	2020-02-13	0	0	0	0	0	0	0	0	0	0	1	0	0	0	0	0	0
EPI_ISL_419226	Asia	C1	B	2020-02-13	0	0	0	0	0	0	0	0	0	0	1	0	0	0	0	0	0
EPI_ISL_419228	Asia	C1	B	2020-02-17	0	0	0	0	0	0	0	0	0	0	0	0	0	0	0	0	0
EPI_ISL_419230	Europe	C2	A.5	2020-03-05	1	1	0	0	0	0	0	0	0	0	0	0	0	0	0	0	0
EPI_ISL_419231	Asia	C1	B	2020-02-19	0	0	0	0	0	0	0	0	0	0	0	0	0	0	0	0	0
EPI_ISL_419232	Asia	C1	B.7	2020-02-19	0	0	0	0	0	0	0	0	1	0	1	0	0	0	0	0	0
[truncated: 2,222 more rows]

## Sheet: Figure 3B
Sample	SNP position
	76	78	241	313	337	874	884	942	1009	1059	1076	1094	1308	1348	1372	1397	1458	1512	1557	1599	1798	1832	1867	2229	2272	2338	2416	2480	2558	2851	3037	3206	3305	3324	3429	3505	3765	3768	3809	3842	3855	3906	3939	3944	3948	4008	4009	4242	4320
S001	0	0	0	0	0	0	0	0	0	0	0	0	0	0	0	0	0	0	0	0	0	0	0	0	0	0	0	0	0	0	0	0	0	0	0	0	0	0	0	0	0	0	0	0	0	0	0	0	0
S002	0	0	0	0	0	0	0	0	0	0	0	0	0	0	0	0	0	0	0	0	0	0	0	0	0	0	0	0	0	0	0	0	0	0	0	0	0	0	0	0	0	0	0	0	0	0	0	0	0
S003	0	0	0	0	0	0	0	0	0	0	0	0	0	0	0	0	0	0	0	0	0	1	0	0	0	0	0	0	0	0	0	0	0	0	0	0	0	0	0	0	0	0	0	0	0	0	0	0	0
S004	0	0	0	0	0	0	0	0	0	0	0	0	0	0	0	0	0	0	0	0	0	0	0	0	0	0	0	0	0	0	0	0	0	0	0	0	0	0	0	0	0	0	0	0	0	0	0	0	0
S005	0	0	0	0	0	0	0	0	0	0	0	0	0	0	0	0	0	0	0	0	0	0	0	0	0	0	0	0	0	0	0	0	0	0	0	0	0	0	0	0	0	0	0	0	0	0	0	0	0
S006	0	0	0	0	0	0	0	0	0	0	0	0	0	0	0	0	0	0	0	0	1	0	0	0	0	0	0	0	0	0	0	0	0	0	0	0	0	0	0	0	0	0	0	0	0	0	0	0	0
S007	0	0	0	0	0	0	0	0	0	0	0	0	0	0	0	0	0	0	0	0	0	0	0	0	0	0	0	0	0	0	0	0	0	0	0	0	0	0	0	0	0	0	0	0	0	0	0	0	0
S008	0	0	0	0	0	0	1	0	0	0	0	0	0	0	0	1	0	0	0	0	0	0	0	0	0	0	0	0	0	0	0	0	0	0	0	0	0	0	0	0	0	0	0	0	0	0	0	0	0
S009	0	0	1	0	0	0	0	0	0	0	0	0	0	0	0	0	0	0	0	0	0	0	0	0	0	0	0	0	0	0	1	0	0	0	0	0	0	0	0	0	0	0	0	0	0	0	0	0	0
S011	0	0	0	0	0	0	0	0	1	0	0	0	0	0	0	0	0	0	0	0	0	0	0	0	0	0	0	0	0	0	0	0	0	0	0	0	0	0	0	0	0	0	0	0	0	0	0	0	0
S012	0	0	0	0	0	0	0	0	0	0	0	0	0	0	0	0	0	0	0	0	0	0	0	0	0	0	0	0	0	0	0	0	0	1	0	0	0	0	0	0	0	0	0	0	0	0	0	0	0
S013	0	0	0	0	0	0	0	0	0	0	0	0	0	0	0	0	0	0	0	0	0	0	0	0	0	0	0	0	0	0	0	0	0	0	0	0	0	0	0	0	0	0	0	0	0	0	0	0	0
S014	0	0	0	0	0	0	0	0	0	0	0	0	0	0	0	0	0	0	0	0	0	0	0	0	0	0	0	0	0	0	0	0	0	0	0	0	0	0	0	0	0	0	0	0	0	0	0	0	0
S015	0	0	0	0	0	0	0	0	0	0	0	0	0	0	0	0	0	0	0	0	0	0	0	0	0	0	0	0	0	0	0	0	0	0	0	0	0	0	0	0	0	0	0	0	0	0	0	0	0
S016	0	0	0	0	0	0	0	0	0	0	0	0	0	0	0	0	0	0	0	0	0	0	0	0	0	0	0	0	0	0	0	0	0	0	0	0	0	0	0	0	0	0	0	0	0	0	0	1	0
S017	0	0	0	0	0	0	0	0	0	0	0	0	0	0	0	0	0	0	0	0	0	0	0	0	0	0	0	0	0	0	0	0	0	0	0	0	0	0	0	0	0	0	0	0	0	0	0	0	0
S018	0	0	0	0	0	0	0	0	0	0	0	0	0	0	0	0	0	0	0	0	0	0	0	0	0	0	0	0	0	0	0	0	0	0	0	0	0	1	0	0	0	0	0	0	0	0	0	0	0
S019	0	0	0	0	0	0	0	0	0	0	0	0	0	0	0	0	0	0	0	0	0	0	0	0	0	0	0	0	0	0	0	0	0	0	0	0	0	0	0	0	0	0	0	0	0	0	0	0	0
S021	0	0	1	1	0	0	0	0	0	0	0	0	0	0	0	0	0	0	0	0	0	0	0	0	0	0	0	0	0	0	1	0	0	0	0	0	0	0	0	0	0	0	0	0	0	0	0	0	0
S022	0	0	0	0	0	0	0	0	0	0	0	0	0	0	0	0	0	0	0	0	0	0	0	0	0	0	0	0	0	0	1	0	0	0	0	0	0	0	0	0	0	0	0	0	0	0	0	0	0
S023	0	0	1	1	0	0	0	0	0	0	0	0	0	0	0	0	0	0	0	0	0	0	0	0	0	0	0	0	0	0	1	0	0	0	0	0	0	0	0	0	0	0	0	0	0	0	0	0	0
S024	0	0	1	0	0	0	0	0	0	1	0	0	0	0	0	0	0	0	0	0	0	0	0	0	0	0	0	0	0	0	1	0	0	0	0	0	0	0	0	0	0	0	0	0	0	0	0	0	0
S025	0	0	1	0	0	0	0	0	0	0	0	0	0	0	0	0	0	0	0	0	0	0	0	1	0	0	0	0	0	0	1	0	0	0	0	0	0	0	0	0	0	0	0	0	0	0	0	0	0
S026	0	0	1	0	0	0	0	0	0	1	0	0	0	0	0	0	0	0	0	0	0	0	0	0	0	0	0	0	0	0	1	0	0	0	0	0	0	0	0	0	0	0	0	0	0	0	0	0	0
S027	0	0	1	0	0	0	0	0	0	0	0	0	0	0	0	0	0	0	0	0	0	0	0	1	0	0	0	0	0	0	1	0	0	0	0	0	0	0	0	0	0	0	0	0	0	0	0	0	0
S028	0	0	0	0	0	0	0	0	0	0	0	0	0	0	0	0	0	0	0	0	0	0	0	0	0	0	0	0	0	0	0	0	0	0	0	0	0	0	0	0	0	0	0	0	0	0	0	0	0
S029	0	0	1	1	0	0	0	0	0	0	0	0	0	0	0	0	0	0	0	0	0	0	0	0	0	0	0	0	0	0	1	0	0	0	0	0	0	0	0	0	0	0	0	0	0	0	0	0	0
S030	0	0	1	0	0	0	0	0	0	0	0	0	0	0	0	0	0	0	0	0	0	0	0	0	0	0	1	0	0	0	1	0	0	0	0	0	0	0	0	0	0	0	0	0	0	0	0	0	0
S031	0	0	0	0	0	0	0	0	0	0	0	1	0	0	0	0	0	1	0	0	0	0	1	0	0	0	0	0	0	0	1	0	0	0	0	0	0	0	0	0	0	0	0	0	0	0	0	0	0
S032	0	0	1	0	0	0	0	0	0	0	0	0	0	0	0	0	0	0	0	0	0	0	0	0	0	0	0	0	0	0	1	0	0	0	0	0	0	0	0	0	0	0	0	0	0	0	0	0	0
S033	0	0	1	1	0	0	0	0	0	0	0	0	0	0	0	0	0	0	0	0	0	0	0	0	0	0	0	0	0	0	1	0	0	0	0	0	0	0	0	0	0	0	0	0	0	0	0	0	0
S034	0	0	1	0	0	0	0	0	0	0	0	0	0	0	0	0	0	0	0	0	0	0	0	0	0	0	0	0	0	0	1	0	1	0	0	0	0	0	0	0	0	0	0	0	0	0	0	0	0
S035	0	0	1	0	0	0	0	0	0	0	0	0	0	0	0	0	0	0	0	0	0	0	0	1	0	0	0	0	0	0	1	0	0	0	0	0	0	0	0	0	0	0	0	0	0	0	0	0	0
S036	0	0	1	0	0	0	0	0	0	0	0	0	0	0	0	0	0	0	0	0	0	0	0	0	0	0	0	0	0	0	1	0	0	0	0	0	0	0	0	0	0	0	0	0	0	0	0	0	0
S037	0	0	0	0	0	0	0	0	0	0	0	0	0	0	0	0	0	0	0	0	0	0	0	0	0	0	0	0	0	0	0	0	0	0	0	0	0	0	0	0	0	0	0	0	0	0	0	0	0
S038	0	0	0	0	0	0	0	0	0	0	0	0	0	0	0	1	0	0	0	0	0	0	0	0	0	0	0	0	0	0	0	0	0	0	0	0	0	0	0	0	0	0	0	0	0	0	0	0	0
S039	0	0	0	0	0	0	0	0	0	0	0	0	0	0	0	1	0	0	0	0	0	0	0	0	0	0	0	0	0	0	0	0	0	0	0	0	0	0	0	0	0	0	0	0	0	0	0	0	0
S040	0	0	0	0	0	0	0	0	0	0	0	0	0	0	0	0	0	0	0	0	0	0	0	0	0	0	0	0	0	0	0	0	0	0	0	0	0	0	0	0	0	0	0	0	0	0	0	0	0
S041	0	0	0	0	0	0	0	0	0	0	0	0	0	0	0	0	0	0	0	0	0	0	0	0	0	0	0	0	0	0	0	0	0	0	0	0	0	0	0	0	0	0	0	0	0	0	0	0	0
S042	0	0	0	0	0	0	0	0	0	0	0	0	0	0	0	0	0	0	0	0	0	0	0	0	0	0	0	0	0	0	0	0	0	0	0	0	0	0	0	0	1	0	0	0	0	0	0	0	0
S043	0	0	0	0	0	0	0	0	0	0	0	0	0	0	0	0	0	0	0	0	0	0	0	0	0	0	0	0	0	0	0	0	0	0	0	0	0	0	0	0	0	0	0	0	0	0	0	0	0
S044	0	0	0	0	0	0	0	0	0	0	0	0	0	0	0	0	0	0	0	0	0	0	0	0	0	0	0	0	0	0	0	0	0	0	0	0	0	0	0	0	0	0	0	0	0	0	0	0	0
S045	0	0	0	0	0	0	0	0	0	0	0	0	0	0	0	0	0	0	0	0	0	0	0	0	0	0	0	0	0	0	0	0	0	0	0	0	0	0	0	0	0	0	0	0	0	0	0	0	0
S046	0	0	0	0	0	0	0	0	0	0	0	0	0	0	0	0	0	0	1	0	0	0	0	0	0	0	0	0	0	0	0	0	0	0	0	0	0	0	0	0	0	0	0	0	0	0	0	0	0
S047	0	0	0	0	0	0	0	0	0	0	0	0	0	0	0	0	0	0	0	0	0	0	0	0	0	0	0	0	0	0	0	0	0	0	0	0	0	0	0	0	0	0	0	0	0	0	0	0	0
S049	0	0	0	0	0	0	0	0	0	0	0	0	0	0	0	0	0	0	0	0	0	0	0	0	0	0	0	0	0	0	0	0	0	0	0	0	0	0	0	0	0	0	0	0	0	0	0	0	0
S050	0	0	1	0	0	1	0	0	0	0	0	1	0	0	0	0	0	0	0	0	0	0	0	0	1	0	0	0	0	0	1	0	0	0	0	0	0	0	0	0	0	0	0	0	0	0	0	0	0
S051	0	0	1	0	0	0	0	0	0	1	1	0	0	0	0	0	0	0	0	0	0	0	0	0	0	0	0	0	0	0	1	0	0	0	0	0	0	0	0	0	0	0	0	0	0	0	0	0	0
S052	0	0	0	0	0	0	0	0	0	0	0	0	0	0	0	0	0	0	0	0	0	0	0	0	0	0	0	0	0	0	0	0	0	0	0	0	0	0	0	0	0	0	0	0	0	0	0	0	0
S053	0	0	0	0	0	0	0	0	0	0	0	0	0	0	0	0	0	0	0	0	0	0	0	0	0	0	0	0	0	0	1	0	0	0	0	0	0	0	0	0	0	0	0	0	0	0	0	0	0
S054	0	0	0	0	0	0	0	0	0	0	0	0	0	0	0	0	0	0	0	0	0	0	0	0	0	0	1	0	0	0	1	0	0	0	0	0	0	0	0	0	0	0	0	0	0	0	0	0	0
S055	0	0	0	0	0	0	0	0	0	0	0	0	0	0	0	0	0	0	0	0	0	0	0	0	0	0	0	0	0	0	1	0	0	0	0	0	0	0	0	0	0	0	0	0	0	0	0	0	0
S056	0	0	1	0	0	0	0	0	0	0	0	0	0	0	0	0	0	0	0	0	0	0	0	0	0	0	0	0	0	0	1	0	0	0	0	0	0	0	0	0	0	0	0	0	0	0	0	0	0
S057	0	0	1	0	0	0	0	0	0	0	0	0	0	0	0	0	0	0	0	0	0	0	0	0	0	0	0	0	0	1	1	0	0	0	0	0	0	0	0	0	0	0	0	0	0	0	0	0	0
S058	0	0	0	0	0	0	0	0	0	0	0	0	0	0	0	0	0	0	0	0	0	0	0	0	0	0	0	0	0	0	0	0	0	0	0	0	0	0	0	0	0	0	0	0	0	0	0	0	0
S059	0	0	0	0	0	0	0	0	0	0	0	0	0	0	0	0	1	0	0	1	0	0	0	0	0	0	0	0	0	0	0	1	0	0	0	0	0	0	0	0	0	0	0	0	0	0	0	0	1
S060	0	0	0	0	0	0	0	0	0	0	0	0	0	0	0	0	0	0	0	0	0	0	0	0	0	0	0	0	0	0	0	0	0	0	0	0	0	0	0	0	0	0	0	0	0	0	0	0	0
S061	0	0	0	0	0	0	0	0	0	0	0	0	0	0	0	0	0	0	0	0	0	0	0	0	0	0	0	0	0	0	0	0	0	0	0	0	0	0	0	0	0	0	0	0	0	0	0	0	0
S062	0	0	0	0	0	0	0	0	0	0	0	0	0	0	0	0	0	0	0	0	0	0	0	0	0	0	0	0	0	0	0	0	0	0	0	0	0	0	0	0	0	0	0	0	0	0	0	0	0
S063	0	0	0	0	0	0	0	0	0	0	0	0	0	0	0	0	0	0	0	0	0	0	0	0	0	0	0	0	0	0	0	0	0	0	0	0	0	0	0	0	0	0	0	0	1	0	0	0	0
S066	0	0	1	0	0	0	0	0	0	0	0	0	0	0	0	0	0	0	0	0	0	0	0	0	0	0	1	0	0	0	1	0	0	0	0	0	0	0	0	0	0	0	0	0	0	0	0	0	0
S067	0	0	0	0	0	0	0	0	0	0	0	0	0	0	0	0	0	0	0	0	0	0	0	0	0	0	0	0	0	0	0	0	0	0	0	0	0	0	0	0	0	0	0	0	0	0	0	0	0
S068	0	0	0	0	0	0	0	0	0	0	0	0	0	0	0	0	0	0	0	0	0	0	0	0	0	0	0	0	0	0	0	0	0	0	0	0	0	0	0	0	0	0	0	0	0	0	0	0	0
S069	0	0	0	0	0	0	0	0	0	0	0	0	0	0	0	0	0	0	0	0	0	0	0	0	0	0	0	0	0	0	0	0	0	0	0	0	0	0	0	0	0	0	0	0	0	0	0	0	0
S070	0	0	0	0	1	0	0	0	0	0	0	0	0	0	0	0	0	0	0	0	0	0	0	0	0	0	0	0	0	0	0	0	0	0	0	0	0	0	0	0	0	0	0	0	0	0	0	0	0
S071	0	0	0	0	1	0	0	0	0	0	0	0	0	0	0	0	0	0	0	0	0	0	0	0	0	0	0	0	0	0	0	0	0	0	1	0	0	0	0	0	0	0	0	0	0	0	0	0	0
S072	0	0	0	0	0	0	0	0	0	0	0	0	0	0	0	0	0	0	0	0	0	0	0	0	0	0	0	0	0	0	1	0	0	0	0	0	0	0	0	0	0	0	0	0	0	0	0	0	0
S073	0	0	0	0	0	0	0	0	0	0	0	0	0	0	0	0	0	0	0	0	0	0	0	0	0	0	0	0	0	0	0	0	0	0	0	0	0	0	0	0	0	0	0	0	0	0	0	0	0
S074	0	0	0	0	0	0	0	0	0	0	0	0	0	0	0	0	0	0	0	0	0	0	0	0	0	0	0	0	0	0	0	0	0	0	0	0	0	0	0	0	0	0	0	0	0	0	0	0	0
S075	0	0	0	0	0	0	0	0	0	0	0	0	0	0	0	0	0	0	0	0	0	0	0	0	0	0	0	0	0	0	0	0	0	0	0	0	0	0	0	0	0	0	0	0	0	0	0	0	0
S076	0	0	0	0	0	0	0	0	0	0	0	0	1	0	0	0	0	0	0	0	0	0	0	0	0	0	0	0	0	0	0	0	0	0	0	1	0	0	0	0	0	0	0	0	0	0	0	0	0
S077	0	0	0	0	0	0	0	0	0	0	0	0	0	1	0	0	0	0	0	0	0	0	0	0	0	1	0	0	0	0	0	0	0	0	0	0	0	0	0	0	0	0	0	0	0	0	0	0	0
S078	0	0	0	0	0	0	0	0	0	0	0	0	0	0	0	0	0	0	0	0	0	0	0	0	0	0	0	0	0	0	0	0	0	0	0	0	0	0	0	0	0	0	0	0	0	0	0	0	0
S079	0	0	0	0	0	0	0	0	0	0	0	0	0	0	0	0	0	0	0	0	0	0	0	0	0	0	0	0	0	0	0	0	0	0	0	0	0	0	0	0	0	0	0	0	0	0	0	0	0
S080	0	0	0	0	0	0	0	0	0	0	0	0	0	0	0	0	0	0	0	0	0	0	0	0	0	0	0	0	0	0	0	0	0	0	0	0	0	0	0	0	0	0	0	0	0	0	0	0	0
S081	0	0	0	0	0	0	0	0	0	0	0	0	0	0	0	0	0	0	0	0	0	0	0	0	0	0	0	0	0	0	0	0	0	0	0	0	0	0	0	0	0	0	0	0	0	1	0	0	0
S082	0	0	0	0	0	0	0	0	0	0	0	0	0	0	0	0	0	0	0	0	0	0	0	0	0	0	0	0	0	0	0	0	0	0	0	0	0	0	0	0	0	0	0	0	0	0	0	0	0
S083	0	0	0	0	0	0	0	0	0	0	0	0	0	0	0	0	0	0	0	0	0	0	0	0	0	0	0	0	0	0	0	0	0	0	0	0	0	0	0	0	0	0	0	0	0	0	0	0	0
S084	0	0	0	0	0	0	0	0	0	0	0	0	0	0	0	0	0	0	0	0	0	0	0	0	0	0	0	0	0	0	0	0	0	0	0	0	0	0	0	0	0	0	0	0	0	0	0	0	0
S085	0	0	0	0	0	0	0	0	0	0	0	0	0	0	0	0	0	0	0	0	0	0	0	0	0	0	0	0	0	0	0	0	0	0	0	0	0	0	0	0	0	0	0	0	0	0	0	0	0
S086	0	0	0	0	0	0	0	0	0	0	0	0	0	0	0	0	0	0	0	0	0	0	0	0	0	0	0	0	0	0	0	0	0	0	0	0	0	0	0	0	0	0	0	0	0	0	0	0	0
S087	0	0	0	0	0	0	0	0	0	0	0	0	0	0	0	0	0	0	0	0	0	0	0	0	0	0	0	0	0	0	0	0	0	0	0	0	0	0	0	0	0	0	0	0	0	0	0	0	0
S088	0	0	0	0	0	0	0	0	0	0	0	0	0	0	0	0	0	0	0	0	0	0	0	0	0	0	0	0	0	0	0	0	0	0	0	0	0	0	0	0	0	1	0	0	0	0	0	0	0
S089	0	0	0	0	0	0	0	0	0	0	0	0	0	0	0	0	0	0	0	0	0	0	0	0	0	0	0	0	0	0	0	0	0	0	0	0	0	0	0	0	0	0	0	0	0	0	1	0	0
S090	0	0	0	0	0	0	0	0	0	0	0	0	0	0	0	0	0	0	0	0	0	0	0	0	0	0	0	0	0	0	0	0	0	0	0	0	0	0	0	0	0	0	0	0	0	0	0	0	0
S091	0	0	0	0	0	0	0	0	0	0	0	0	0	0	0	0	0	0	0	0	0	0	0	0	0	0	0	0	0	0	0	0	0	0	0	0	0	0	0	1	0	0	0	0	0	0	0	0	0
S092	0	0	0	0	0	0	0	0	0	0	0	0	0	0	0	0	0	0	0	0	0	0	0	0	0	0	0	0	0	0	0	0	0	0	0	0	0	0	1	0	0	0	0	0	0	0	0	0	0
S093	0	0	0	0	0	0	0	0	0	0	0	0	0	0	0	0	0	0	0	0	0	0	0	0	0	0	0	0	0	0	0	0	0	0	0	0	1	0	0	0	0	0	0	0	0	0	0	0	0
S094	0	0	0	0	0	0	0	0	0	0	0	0	0	0	0	0	0	0	0	0	0	0	0	0	0	0	0	0	0	0	0	0	0	0	0	0	0	0	0	0	0	0	1	1	0	0	1	0	0
S095	1	1	0	0	0	0	0	0	0	0	0	0	0	0	0	0	0	0	0	0	0	0	0	0	0	0	0	0	0	0	0	0	0	0	0	0	0	0	0	0	0	0	0	0	0	0	0	0	0
S096	0	0	1	0	0	0	0	0	0	1	0	0	0	0	0	0	0	0	0	0	0	0	0	0	0	0	0	0	0	0	1	0	0	0	0	0	0	0	0	0	0	0	0	0	0	0	0	0	0
S097	0	0	0	0	0	0	0	0	0	0	0	0	0	0	0	0	0	0	0	0	0	0	0	0	0	0	0	0	0	0	0	0	0	0	0	0	0	0	0	0	0	0	0	0	0	0	0	0	0
S098	0	0	0	0	0	0	0	0	0	0	0	0	0	0	0	0	0	0	0	0	0	0	0	0	0	0	0	0	0	0	0	0	0	0	0	0	0	0	0	0	0	0	0	0	0	0	0	0	0
S099	0	0	1	0	0	0	0	0	0	0	0	0	0	0	1	0	0	0	0	0	0	0	0	0	0	0	0	0	0	0	1	0	0	0	0	0	0	0	0	0	0	0	0	0	0	0	0	0	0
S100	0	0	0	0	0	0	0	0	0	0	0	0	0	0	0	0	0	0	0	0	0	0	0	0	0	0	0	1	1	0	0	0	0	0	0	0	0	0	0	0	0	0	0	0	0	0	0	0	0
S101	0	0	1	0	0	0	0	0	0	0	0	0	0	0	0	0	0	0	0	0	0	0	0	0	0	0	0	0	0	0	1	0	0	0	0	0	0	0	0	0	0	0	0	0	0	0	0	0	0
S102	0	0	1	0	0	0	0	1	0	0	0	0	0	0	0	0	0	0	0	0	0	0	0	0	0	0	0	0	0	0	1	0	0	0	0	0	0	0	0	0	0	0	0	0	0	0	0	0	0
[truncated: 172 more columns]

## Sheet: Figure 3C
Sample	iSNV position
	241	293	337	364	443	456	605	635	643	701	781	832	910	1059	1302	1594	1719	1720	1723	1724	1820	1825	1853	1973	2142	2229	2272	2313	2416	2665	2862	2962	3037	3041	3117	3272	3347	3606	3701	3766	3917	3920	3921	3924	4210	4318	4493	4709	4884
S002	0	0	0	0	0	0	0	0	0	0	0	0	0	0	0.3249	0	0	0	0	0	0	0	0	0	0	0	0	0	0	0	0	0	0	0	0	0	0	0	0	0	0	0	0	0	0	0	0	0	0
S003	0	0	0	0	0	0	0	0	0	0	0	0	0	0	0	0	0	0	0	0	0	0	0	0	0	0	0	0	0	0	0	0	0	0	0	0	0	0	0	0	0	0	0	0	0	0	0	0	0
S005	0	0	0	0	0	0	0	0	0	0	0	0	0	0	0	0	0	0	0	0	0	0	0	0	0	0	0	0	0	0	0	0	0	0	0	0	0	0	0	0	0	0	0	0	0	0	0	0	0
S006	0	0	0	0	0	0	0	0	0	0	0	0	0	0	0	0	0	0	0	0	0	0	0	0	0	0	0	0	0	0	0	0	0	0	0	0	0	0	0	0	0	0	0	0	0	0	0	0	0
S009	0	0	0	0	0	0	0	0	0	0	0	0	0	0	0	0	0	0	0	0	0	0	0	0	0	0	0	0	0	0	0	0	0	0	0	0	0	0	0	0	0	0	0	0	0	0	0	0	0.11
S011	0	0	0	0	0	0	0	0	0	0	0	0	0	0	0	0	0	0	0	0	0	0	0	0	0	0	0	0	0	0	0	0	0	0	0	0	0	0	0	0	0	0	0	0	0	0	0	0	0
S012	0	0	0	0	0	0	0	0	0	0	0	0	0	0	0	0	0	0	0	0	0.1307	0	0	0	0	0	0	0	0	0	0	0	0	0	0	0	0	0	0	0	0	0	0	0	0	0	0	0	0
S013	0	0	0	0	0	0	0	0	0	0	0	0.3389	0	0	0	0	0	0	0	0	0	0	0	0	0	0	0	0	0	0	0	0	0.2121	0	0	0	0	0	0	0	0	0	0	0	0	0	0	0	0
S014	0	0	0	0	0	0	0	0	0	0	0	0	0	0	0	0	0	0	0	0	0	0	0	0	0	0	0	0	0	0	0	0	0	0	0	0	0	0	0	0	0	0	0	0	0	0	0	0	0
S015	0	0	0	0	0	0	0	0	0	0	0	0	0	0	0	0	0	0	0	0	0	0	0	0	0	0	0	0	0	0	0	0	0	0	0	0	0	0	0	0	0	0	0	0	0	0	0	0	0
S016	0	0	0	0	0	0	0	0	0	0	0	0	0	0	0	0	0	0	0	0	0	0	0	0	0	0	0	0	0	0	0	0	0	0	0	0	0	0	0	0	0	0	0	0	0	0	0	0	0
S017	0	0	0	0	0	0	0	0	0	0	0	0	0	0	0	0	0	0	0	0	0	0	0	0	0	0	0	0	0	0	0	0	0	0	0	0	0	0	0	0	0	0	0	0	0	0	0	0	0
S018	0	0	0	0	0	0	0	0	0	0	0	0	0	0	0	0	0	0	0	0	0	0	0	0	0	0	0	0	0	0	0	0.0679	0	0	0	0	0	0	0	0	0	0	0	0	0	0	0	0	0
S020	0	0	0	0	0	0	0	0	0	0	0	0	0	0	0	0	0	0	0	0	0	0	0	0	0	0	0	0	0	0	0	0	0	0	0	0	0	0	0	0	0	0	0	0	0	0	0	0	0
S021	0	0	0	0	0	0	0	0	0	0	0	0	0	0	0	0	0	0	0	0	0	0	0	0	0	0	0	0	0	0	0	0	0	0	0	0	0	0	0	0	0	0	0	0	0	0	0	0	0
S022	0.0587	0	0	0	0	0	0	0	0	0	0	0	0	0	0	0	0	0	0	0	0	0	0	0	0	0	0	0	0	0	0	0	0	0	0	0	0	0	0	0	0	0	0	0	0	0	0	0	0
S023	0	0	0	0	0	0	0	0	0	0	0	0	0	0	0	0	0	0	0	0	0	0	0	0	0	0	0	0	0	0	0	0	0	0	0	0	0	0	0	0	0	0	0	0	0	0	0	0	0
S024	0	0	0	0	0	0	0	0	0	0	0	0	0	0	0	0	0	0	0	0	0	0	0	0	0	0	0	0	0	0	0	0	0	0	0	0	0	0	0	0	0	0	0	0	0	0	0	0	0
S026	0	0	0	0	0.0862	0	0	0	0	0	0	0	0	0	0	0	0	0	0	0	0	0	0	0	0	0	0	0.1123	0	0	0	0	0	0	0	0	0	0	0	0	0	0	0	0	0	0	0	0	0
S027	0	0	0	0	0	0	0	0	0	0	0	0	0	0	0	0	0	0	0	0	0	0	0	0	0	0	0	0	0	0	0	0	0	0	0	0	0	0	0	0	0	0	0	0	0	0	0	0	0
S028	0	0	0	0	0	0	0	0	0	0	0	0	0	0	0	0	0	0	0	0	0	0	0	0	0	0	0	0	0	0	0	0	0	0	0	0	0	0	0	0	0	0	0	0	0	0	0	0	0
S029	0	0	0	0	0	0	0	0	0	0	0	0	0	0	0	0	0	0	0	0	0	0	0	0	0	0	0	0	0	0	0	0	0	0	0	0	0	0	0	0	0	0	0	0	0	0	0	0	0
S030	0	0	0	0	0	0	0	0.1853	0	0.0711	0	0	0	0	0	0	0	0	0	0	0	0	0	0	0	0	0	0	0	0	0	0	0	0	0	0	0	0	0	0	0	0	0	0	0	0	0	0	0
S032	0	0	0	0	0	0	0	0	0	0	0	0	0	0	0	0	0	0	0	0	0	0	0	0	0	0	0.496	0	0	0	0	0	0	0	0	0	0	0	0	0	0	0	0	0	0	0	0	0	0
S036	0	0	0	0	0	0	0	0	0	0	0	0	0	0	0	0	0	0	0	0	0	0	0	0	0	0	0	0	0	0	0	0	0	0.0539	0	0	0	0	0	0	0	0	0	0	0	0	0	0	0
S037	0	0	0	0	0	0	0	0	0	0	0	0	0	0	0	0	0	0	0	0	0	0	0	0	0	0	0	0	0	0	0	0	0	0	0	0	0	0	0	0	0	0	0	0	0	0	0	0	0
S040	0	0	0	0	0	0	0	0	0	0	0	0	0	0	0	0	0	0	0	0	0	0	0	0	0	0	0	0	0	0	0	0	0	0	0	0	0	0	0	0	0	0	0	0	0	0	0	0	0
S041	0	0	0	0	0	0	0	0	0	0	0	0	0	0	0	0	0	0	0	0	0	0.14	0	0	0	0	0	0	0	0	0	0	0	0	0	0	0	0	0	0	0	0	0	0	0	0	0	0	0
S042	0	0	0	0	0	0	0	0	0	0	0	0	0	0	0	0	0	0	0	0	0	0	0	0	0	0	0	0	0	0	0	0	0	0	0	0	0	0	0	0	0	0	0	0	0	0	0	0	0
S044	0	0	0	0	0	0	0	0	0	0	0	0	0	0	0	0	0	0	0	0	0	0	0	0	0	0	0	0	0	0	0	0	0	0	0	0	0	0	0	0	0	0	0	0	0	0	0	0	0
S045	0	0	0	0	0	0	0	0	0	0	0	0	0	0	0	0	0	0	0	0	0	0	0	0	0	0	0	0	0	0	0	0	0	0	0	0	0	0	0	0	0	0	0	0	0	0	0	0	0
S046	0	0	0	0	0	0	0	0.2135	0	0	0	0	0	0	0	0	0	0	0	0	0	0	0	0	0	0	0	0	0	0	0	0	0	0	0	0	0	0	0	0	0.334	0.338	0.3394	0.3382	0	0	0	0	0
S047	0	0	0	0	0	0	0	0	0	0	0	0	0	0	0	0	0	0	0	0	0	0	0	0	0	0	0	0	0	0	0	0	0	0	0.4814	0	0	0	0	0	0	0	0	0	0	0	0	0	0
S048	0	0	0	0	0	0	0	0	0	0	0	0	0	0	0	0	0	0	0	0	0	0	0	0	0	0	0	0	0	0	0	0	0	0	0	0	0	0	0	0	0	0	0	0	0	0	0	0	0
S049	0	0	0	0	0	0	0	0	0	0	0	0	0	0	0	0	0	0	0	0	0	0	0	0	0	0	0	0	0.0647	0	0	0	0	0	0	0	0	0	0	0	0	0	0	0	0	0	0	0	0
S051	0	0	0	0	0	0	0	0	0	0	0	0	0	0	0	0	0	0	0	0	0	0	0	0	0	0	0	0	0	0	0	0	0	0	0	0	0	0	0	0	0	0	0	0	0	0	0	0	0
S053	0	0	0	0	0	0	0	0	0	0	0	0	0	0	0	0	0	0	0	0	0	0	0	0	0	0	0	0	0	0	0	0	0	0	0	0	0.3846	0	0	0	0	0	0	0	0	0	0	0	0
S054	0.1951	0	0	0	0	0	0	0	0	0	0	0	0	0	0	0	0	0	0	0	0	0	0	0	0	0	0	0	0	0	0	0	0	0	0	0	0	0	0	0	0	0	0	0	0	0	0	0	0
S055	0.148	0	0	0	0	0	0	0	0	0	0	0	0	0.1967	0	0	0	0	0	0	0	0	0	0	0	0.2633	0	0	0	0	0	0	0	0	0	0	0	0	0	0	0	0	0	0	0	0	0	0	0
S056	0	0	0	0	0	0	0	0	0	0	0	0	0	0	0	0	0	0	0	0	0	0	0	0	0	0	0	0	0	0	0	0	0	0	0	0	0	0	0	0	0	0	0	0	0	0	0	0	0
S058	0	0	0	0	0	0	0	0	0	0	0	0	0	0	0	0	0	0	0	0	0	0	0	0	0	0	0	0	0	0	0	0	0	0	0	0	0	0	0	0	0	0	0	0	0	0	0	0	0
S059	0	0	0	0	0	0	0	0	0	0	0	0	0	0	0	0	0	0	0	0	0	0	0	0	0	0	0	0	0	0	0	0	0	0	0	0	0	0	0	0	0	0	0	0	0	0	0	0	0
S060	0	0	0	0	0	0	0	0	0	0	0	0	0	0	0	0	0	0	0	0	0	0	0	0	0	0	0	0	0	0	0	0	0	0	0	0	0	0	0	0	0	0	0	0	0	0	0	0	0
S062	0	0	0	0	0	0	0	0	0	0	0	0	0	0	0	0	0	0	0	0	0	0	0	0	0	0	0	0	0	0	0	0	0	0	0	0	0	0	0	0	0	0	0	0	0	0	0	0	0
S064	0	0	0	0	0	0	0	0	0	0	0	0	0	0	0	0	0	0	0	0	0	0	0	0	0	0	0	0	0	0	0	0	0	0	0	0	0	0	0	0	0	0	0	0	0	0	0	0	0
S065	0	0	0	0	0	0	0	0	0	0	0	0	0	0	0	0	0	0	0	0	0	0	0	0	0	0	0	0	0	0	0	0	0	0	0	0	0	0	0	0	0	0	0	0	0	0	0	0	0
S066	0	0	0	0	0	0	0	0	0	0	0	0	0	0	0	0	0	0	0	0	0	0	0	0	0	0	0	0	0	0	0	0	0	0	0	0	0	0	0	0	0	0	0	0	0	0	0	0	0
S067	0	0	0	0	0	0	0	0	0	0	0	0	0	0	0	0	0	0	0	0	0	0	0	0	0	0	0	0	0	0	0	0	0	0	0	0	0	0	0	0	0	0	0	0	0	0	0	0	0
S068	0	0	0	0	0	0	0	0	0	0	0	0	0	0	0	0	0	0	0	0	0	0	0	0	0	0	0	0	0	0	0	0	0	0	0	0.0656	0	0	0	0	0	0	0	0	0	0	0	0	0
S069	0.2757	0	0	0	0	0	0	0	0	0	0	0	0	0	0	0	0	0	0	0	0	0	0	0	0	0	0	0	0	0	0	0	0	0	0	0	0	0	0	0	0	0	0	0	0	0	0	0	0
S070	0	0	0	0	0	0	0	0	0	0	0	0	0	0	0	0	0	0	0	0	0	0	0	0	0	0	0	0	0	0	0	0	0	0	0	0	0	0	0	0	0	0	0	0	0	0	0	0	0
S071	0	0	0	0	0	0	0	0	0	0	0	0	0	0	0	0	0	0	0	0	0	0	0	0	0	0	0	0	0	0	0	0	0	0	0	0	0	0	0.0811	0	0	0	0	0	0	0	0	0	0
S072	0	0	0.3277	0	0	0	0	0	0	0	0	0	0	0	0	0	0	0	0	0	0	0	0	0	0	0	0	0	0	0	0	0	0	0	0	0	0	0	0	0	0	0	0	0	0	0	0	0	0
S074	0	0	0	0	0	0	0	0	0	0	0	0	0	0	0	0	0	0	0	0	0	0	0	0	0	0	0	0	0	0	0	0	0	0	0	0	0	0	0	0	0	0	0	0	0	0	0	0	0
S075	0	0	0	0	0	0	0	0	0	0	0	0	0	0	0	0	0	0	0	0	0	0	0	0	0.2262	0	0	0	0	0	0	0	0	0	0	0	0	0	0	0	0	0	0	0	0	0	0	0	0
S076	0	0	0	0	0	0	0	0	0	0	0	0	0	0	0	0	0	0	0	0	0	0	0	0	0	0	0	0	0	0	0	0	0	0	0	0	0	0	0	0	0	0	0	0	0	0	0	0	0
S077	0	0	0	0	0	0	0	0	0	0	0	0	0	0	0	0	0	0	0	0	0	0	0	0	0	0	0	0	0	0	0	0	0	0	0	0	0	0	0	0	0	0	0	0	0	0	0	0	0
S078	0	0	0	0	0	0	0	0	0	0	0	0	0	0	0	0	0.468	0.4469	0.4542	0.4543	0	0	0	0.056	0	0	0	0	0	0	0	0	0	0	0	0	0	0	0	0	0	0	0	0	0.1266	0	0	0	0
S079	0	0	0	0	0	0	0	0	0	0	0	0	0	0	0	0	0	0	0	0	0	0	0	0	0	0	0	0	0	0	0	0	0	0	0	0	0	0	0	0	0	0	0	0	0	0	0	0	0
S080	0	0	0	0	0	0	0	0	0	0	0	0	0	0	0	0	0	0	0	0	0	0	0	0	0	0	0	0	0	0	0	0	0	0	0	0	0	0	0	0	0	0	0	0	0	0	0	0	0
S081	0	0	0	0	0	0	0	0	0	0	0	0	0	0	0	0	0	0	0	0	0	0	0	0	0	0	0	0	0	0	0	0	0	0	0	0	0	0	0	0	0	0	0	0	0	0	0	0	0
S082	0	0	0	0	0	0	0	0	0	0	0	0	0	0	0	0	0	0	0	0	0	0	0	0	0	0	0	0	0	0	0	0	0	0	0	0	0	0	0	0	0	0	0	0	0	0	0	0	0
S083	0	0	0	0	0	0	0	0	0.0586	0	0	0	0	0	0	0	0	0	0	0	0	0	0	0	0	0	0	0	0	0	0	0	0	0	0	0	0	0	0	0	0	0	0	0	0	0	0	0	0
S085	0	0	0	0	0	0	0	0	0	0	0	0	0.3313	0	0	0	0	0	0	0	0	0	0	0	0	0	0	0	0	0	0	0	0	0	0	0	0	0	0	0	0	0	0	0	0	0	0	0	0
S086	0	0	0	0	0	0	0.1379	0	0	0	0	0	0	0	0	0	0	0	0	0	0	0	0	0	0	0	0	0	0	0	0	0	0	0	0	0	0	0	0	0	0	0	0	0	0	0.067	0	0	0
S087	0	0	0	0.1474	0	0	0	0	0	0	0	0	0	0	0	0	0	0	0	0	0	0	0	0	0	0	0	0	0	0	0	0	0	0	0	0	0	0	0	0	0	0	0	0	0	0	0.0511	0	0
S088	0	0	0	0	0	0	0	0	0	0	0	0	0	0	0	0	0	0	0	0	0	0	0	0	0	0	0	0	0	0	0	0	0	0	0	0	0	0	0	0	0	0	0	0	0	0	0	0	0
S089	0	0	0	0	0	0	0	0	0	0	0	0	0	0	0	0	0	0	0	0	0	0	0	0	0	0	0	0	0	0	0	0	0	0	0	0	0	0	0	0.1045	0	0	0	0	0	0	0	0	0
S090	0	0	0	0	0	0	0	0	0	0	0	0	0	0	0	0	0	0	0	0	0	0	0	0	0	0	0	0	0	0.2703	0	0	0	0	0	0	0	0	0	0	0	0	0	0	0	0	0	0	0
S091	0	0.0537	0	0	0	0.0679	0	0	0	0	0	0	0	0	0	0	0	0	0	0	0	0	0	0	0	0	0	0	0	0	0	0	0	0	0	0	0	0.1338	0	0	0	0	0	0	0	0	0	0	0
S093	0	0	0	0	0	0	0	0	0	0	0	0	0	0	0	0	0	0	0	0	0	0	0	0	0	0	0	0	0	0	0	0	0	0	0	0	0	0	0	0	0	0	0	0	0	0	0	0	0
S094	0	0	0	0	0	0	0	0	0	0	0	0	0	0	0	0	0	0	0	0	0	0	0	0	0	0	0	0	0	0	0	0	0	0	0	0	0	0	0	0	0	0	0	0	0	0	0	0	0
S095	0	0	0	0	0	0	0	0	0	0	0	0	0	0	0	0	0	0	0	0	0	0	0	0	0	0	0	0	0	0	0	0	0	0	0	0	0	0	0	0	0	0	0	0	0	0	0	0	0
S096	0	0	0	0	0	0	0	0	0	0	0	0	0	0	0	0	0	0	0	0	0	0	0	0	0	0	0	0	0	0	0	0	0	0	0	0	0	0	0	0	0	0	0	0	0	0	0	0.1016	0
S099	0	0	0	0	0	0	0	0	0	0	0	0	0	0	0	0	0	0	0	0	0	0	0	0	0	0	0	0	0	0	0	0	0	0	0	0	0	0	0	0	0	0	0	0	0	0	0	0	0
S100	0	0	0	0	0	0	0	0	0	0	0	0	0	0	0	0	0	0	0	0	0	0	0	0	0	0	0	0	0	0	0	0	0	0	0	0	0	0	0	0	0	0	0	0	0	0	0	0	0
S102	0	0	0	0	0	0	0	0	0	0	0.0648	0	0	0	0	0.056	0	0	0	0	0	0	0.0566	0	0	0	0	0	0	0	0.0744	0	0	0	0	0	0	0	0	0	0	0	0	0	0	0	0	0	0
[truncated: 186 more columns]
